# Supplementary material for: Complete paternally inherited mitogenomes of two freshwater mussels Unio pictorum and Sinanodonta woodiana (Bivalvia: Unionidae)
Source: PeerJ. 2018 Sep 11;6:e5573. doi: 10.7717/peerj.5573 (PMC6138038; doi:10.7717/peerj.5573)
Supplement: Supplemental Information 1 — Each file represents the alignment of particular set of loci in fasta format or in xml format suitable for direct use in BEAST. [file peerj-06-5573-s001.zip]

Archive with 6 entries (6 files):
- CDS_F.fa
- CDS_M.fa
- F21a.xml
- M21a.xml
- rDNA F.fa
- rDNA M.fa
