# Supplementary material for: Complete paternally inherited mitogenomes of two freshwater mussels Unio pictorum and Sinanodonta woodiana (Bivalvia: Unionidae)
Source: PeerJ. 2018 Sep 11;6:e5573. doi: 10.7717/peerj.5573 (PMC6138038; doi:10.7717/peerj.5573)
Supplement: Supplemental Information 1 — Each file represents the alignment of particular set of loci in fasta format or in xml format suitable for direct use in BEAST. [file peerj-06-5573-s001.zip › rDNA F.fa]

>Unio_delphinus
AA------A-TATTTCATTGACGTACAAAATTAGCTGTACCAATTAAACT
ACATATGGCAGCACACACGCATTGTGGTACATGGATTAAC--CCTAATAA
-CCTTTTAA-AAAGCCTATTAGTG-AAG-AGACAACCCAT-AAACATTTA
TC-GTTAATGTTAAA-ACTA----CCCACAACACCAATGTTTTATATTAT
ATTA-GCTAGGAAACTAGGCCCTAGAAAATAAGTA-AA--AGGGGTGGCA
AAAAATGGTGCCAGCAGTCGCGGTTATACCAATACCCCAAGCTAATTTC-
AACAA-ATCGAGACAACTACCGACTTTTAA-GGCTACAAGATCAACTTTT
AATGTAGAAAA---TAAATTAAAACTAAACCCAACCCAGCCATAATCC-C
AGCTGTCTCAACAAACCATAAACTTAGAACTCGGATTAGATACCCGACTA
-CTATATGGCCCAACATAAA-AAAGAATACTAAGAGCGAAAGCTTAAACC
TCAAACAATGTGGCGGTGCCTTACTCCTCATC-AGGGGATCCTGTGGCTT
AATTCGATAATCCACGA-AAATCTTAGCTACCCTCGTACTTC-AGCTTGT
GTATGGCC-GTTTATGCTTGCTCGAAAAAGA-AAAAAA-GGAAGCAATAG
AACCAACT-ACTCAAAAATTCAGGTGACATACAGCCAATGAGAAGCAGAC
CCATGGGATACAAATAAACACACTATACAAACTTAAAGTTTCAAA-CTTT
AACGAAGGAGGACTTGAAAGTAAGACTTTTAACT-TTACACAAAATAAGT
CTGAATAAGAACTAAAGCGCGCACAAATCGCCCGTCACTCCGACA-ACAA
AGTAGGATAAGTCGTAACACAGTAGGGGTAATGGAAATTGCCCCTATC-A
CA-T---------------------------------AAAGAAAAATTTC
ATAACACA-CAGTATTTTATAAAAATTGTGATTTAATTTACAA-CCGCAA
GGATTAACACCTCA----GGACCTAAAAGAATTGATAATATC-ATATCCC
TTTTGCATCATGGAGAAGCAACAAA-AACATAGTAAG--CTAAGCTCCCG
-AATGACTATGAGCTACTAACTCTTAAAAATCAATGTTTCACAATTGAT-
AAAGTAACTTTTAGTAGAAGTAATAAGCCTTTCATATAGTCATATAGCTG
GTCTTTCTTTAAAA-GCATCAAAGTGCTGACTTGTAGTATT-ATATTAAC
ATATTACTATAAACTACAAAGTTTAGTTTATTGAGGACAAGCTCAATAAA
A-ACCCAAAAATACCTTATCCATT-AACTTTCCAA--GTAGGCTTAAAAG
CAGCCACCT-AACAACGTTTTAGTTA-TCAGCGCCTATAATTCTT-AATA
TTTATACTCTATCATTTTAAC-CTAAAAGAAATTTAACACAAAACT-CCA
--C-CTGTTAATAAACAGGCATTCTATTAGTATT-A-ACGTAATT-AACC
CCTCAAAAAA-TAAAACGACTT-GAATCAA-AA--ACCATCTTACCAACA
AAACTACATAAAGTGAACTCGGCAAATAAATT--CCCTGCCTGTTTACCA
AAAACATCGTCTTTTGGATT-CTTCTA-TAAAAGATAATGCCTGCCCAGT
GAAAATT----TTAAACGGCCGCGTTAGCGTGAGCGTGCTAAGGTAGCGT
AATAATTAGCCTCTTAATTGGAGGCCAGTGAATGGCAAGACTAGGAATAC
CTGTACTTTGTGTATAAAAAAA-CTTTTCGTCTAAGTGAAAAGACTTAGA
TAACAAAGGAAGACGAAAAGACCCCGCGGAACTTTACCTTTTCTT-TATA
CCTCTGCATAC-AAGCTTAAAAGTATATAAGGTTTGATT-GGGGCAATCT
TGGAACCAATAAAGCTTCCAA-CCTTCACACAAAAT--CATATAAAATTT
ATTAAGGACCACAA-AGTAGTTACCCCGGGGATAACAGCGTAATCCAACT
TAAGAGTACACATCGAAAGTTGGGTTTGCGACCTCGATGTTGGCTTAAGG
ATATCCACATAAGTGCAACCGCTATGACAGGATAGTCTGTTCGACTATTA
TACCCTTACATGAGCTGAGTTAAGACCGGCGCAAGCTAGGTTGGTTTCTA
TCTCCTTTAATTTATAAAAGACTTCTTGATTGTACGAAAGGACCCCAAGA
GATGCATTTAATGATAGCACCTT------AT--TAAACCTATACTTATAA
ACCAAA---CATCAT--------
>Unio_pictorum
AA------A-TATTTCATTGATGTATAAAATTAGCTATACCAATTAAACT
ACATATGGCAGCATACACGCATTGTGGTACATGGATTAAC--CCTAATAA
-TCTTTTAA-AAAGCCTATTAGTG-AAG-AAACAACCCAT-AAACATTTA
TC-GTTAATGTTAAA-ACTA----CCCACAACACCAATGTTTTATATTAT
ATTA-GCTAGGAAACTAGGCCCTAGAAAATAAGTA-AA--AGGGGTGGCA
AAAAATGGTGCCAGCAGTCGCGGTTATACCAATACCCCAAGCTAATTAC-
AACAA-ATCGAGACAACTACCAACTCTTAA-GGCTACAAGATTAACTTTT
AATGTAGAAAG---TAAATTAAAACTAAACCCAATCCAGCCATAATCC-T
AGCTGTCTCAACAAACCATAATCTTAGAACTCGGATTAGATACCCGACTA
-CTATATGGCCCAACACAAA-AAAGAATACTACGAGCGAAAGCTTAAACC
TCAAACAATGTGGCGGTGCCTTACTCCTCATC-AGGGGATCCTGTGGCTT
AATTCGATAATCCACGA-AAATCTTAGCTACCCTCGTACTTC-AGCTTGT
GTATGGCC-GTTTATGCTTGCTCGAAAAAGA-AAAAAAAGGAAGCAATAG
AACCAACT-ACTCAAAAATTCAGGTGACATACAGCCAATGAGAAGCAGAC
CCATGGGATACAAATAAACATACTATACAAACTTAAAGTTTCAAA-CTTT
AACGAAGGAGGACTTGAAAGTAAGACTTTCAACT-TTACACAAAATAAGT
CTGAATAAGAACTAAAGCGCGCACAAATCGCCCGTCACTCCGACA-ACAA
AGTAGGACAAGTCGTAACACAGTAGGGGTAATGGAAATTGCCCCTATC-A
CA-T---------------------------------AAAGAAAAATTTC
ATAACACA-TAGTACTTTATAAAAAATGTGATTCAGTTTACAA-CCGCAA
GGATCAACACCTAA----GGACCTAAAAGAATTGATAACATC-ATATCCC
TTTTGCATCATGGAGAAGCAACAAA-AATATAGCAAG--CTAAGCTCCCG
-AATGACTATGAGCTACTAACCCTTAAAAATCAATGTTTCACAATTGAT-
AAAGTAACTTTTAGTAGAAGTAATAAGCCTTCCATATAGTCATATAGCTG
GTTTTTCTTTAAAA-GCATCAAAGTGCTGACTTGTAGTATT-ATATTAAC
ATATTACTGTTAACTACAAAGTTTAGTTTATTGAGGACAAGCTCAATAAA
A-ACCCAAAAATACCTTATCCACT-AACTCTCCAA--GTAGGCTTAAAAG
CAGCCACCT-AACAACGTTTTAGTTA-TCAGCGCCCATAACTCTTTAATA
TTTATATTCTATCATTTTAAC-TTCAAAGAAACTTAACACAAAACT-CCA
--C-CTGTTAATAAACAGGCATTCTATTAGTATT-A-ATGTAATT-AACC
TCTCAAAAAAATAAAACGACTT-GAATCAA-AA--ACCATCTTACTAACA
AAACTACATAAAGTGAACTCGGCAAATAAATT--CCCTGCCTGTTTACCA
AAAACATCGTCTTTTGGACT-CTTCTA-TAAAAGATAATGCCTGCCCAGT
GAAAATT----TTAAACGGCCGCGTTAGCGTGAGCGTGCTAAGGTAGCGT
AATAATTAGCCTTTTAATTGGAGGCCAGTGAATGGCAAGACTAGGAATAC
CTGTACTTTGTGTATAAAAAAAACTTTTCATCTAAGTGAAAAGACTTAGA
TAACAAAGGAAGACGAAAAGACCCCGCGGAACTTTACCTTTTCTT-TATA
CCTCTGCATAC-AAGCTTAAAAGTATATAAGGTTTGATT-GGGGCAATCT
TGGAACCAATAAAGCTTCCAA-CCTCTATACAAAAT--CATATAAAATTT
ATTAAGGACCATAA-AGTAGTTACCCCGGGGATAACAGCGTAATCCAACT
TAAGAGTACACATCGAAAGTTGGGTTTGCGACCTCGATGTTGGCTTAAGG
ATATCCACATAAGTGCAACCGCTATGACAGGATAGTCTGTTCGACTATTA
TACCCTTACATGAGCTGAGTTAAGACCGGCGCAAGCTAGGTTGGTTTCTA
TCTCCTTTAATTTATAAAAGACTTCTTGATTGTACGAAAGGACCCCAAGA
GATGCATTTAATGATAGCATTTTT-----AT--TAAACCTGCATTTATAA
ACCAAA---CATCAT--------
>Unio_crassus
AA------AATATTTCATTGATGTATAAAATTAGCTATACCAATTAAACT
ACATATGGCAGCATACACGCATTGTGATTACGGGCTAATC--TTTAATAA
ATCTTTCAA-AAAGTTTATTACTTTAAA-GAATAACCCATTAAACATTCA
CT-ACTAATGTTGAA-ACTT----TTCACAACACCAATGTTTTATATTAT
ATTA-GCTAGGAAACTAGGCCCTAGAAAATAAGTA-AA--AGGGGTGGCA
AAAA-TGGTGCCAGCAGTCGCGGTTATACCAATACCCCAAGCTAATTCC-
AACAA-ATCGGAGCAGTCATTAATTTTT---GGTTATCAGATTAACTTTT
AATGTAAAAAG---TAAATTAAAACTAAATCCAATACAACCATAACTT-T
AACTACCCCAACAAACCATAACTTTAGAACTCGGATTAGATACCCGACTA
-CTATATGGCCCAACATAAA-AAAGAATACTACAAGCGAAAGCTTAAACC
TCAAACAATGTGGCGGTGCTTTACTCCCCATC-AGGGGATCCTGTGGCTT
AATTCGATAATCCACGA-TAATCTTAGCTACTCTCGTGCTTCCAGCTTGT
GTATGGCC-GTTTATGCTTGCTCGAAAAAGA-AAAAAAAGGAAGCAATAG
AACTAATTCATTCAAAAATTCAGGTGACATACAGCCAATGGGGAGCAGAT
CCATGGGATACAAATAAATATACTA-ACAGATTTAAAGTTACAAATCTTT
AATGAAGGAGGACTTGAAAGTAAGACTT---AAT-TTCCACAAAATAAGT
CTGAATAAGAACTAAAGCGCGTACAAATCGCCCGTCACTCCGACA-ACAA
AGTAGGATAAGTCGTAACACAGTAGGGGTAATGGAAATTGCCCCTATC-A
CAAT---------------------------------AAAGAAAAATTTC
ATAATATA-TAGTATTTTTTAAAAAATGTGATTTAACTTATAA-CCGCAA
GGATTAATACTTTA----GGCCTTTAAAGAACTGATAACCCC-ACATCCC
TTTTGCATCATGGAGAAGCAACATA-AATATAATAAA--TTAGGCTCCCG
-AATGATTATGAGCTACTAACCCTTAAAAATCAATGTTTCATAATTGAT-
AAAGTAACTTTTAGTAGAAGTAATAAGCCTTTCATATAATCATATAGCTG
GTTTTTCTTTAAAA-GCATCAAAGTGCTGACTTGTAGTATT-ACAC-ATT
ATGTTTTTAT-GACTACAAAGTTTAATTTATTGAGGATAAGCTCAATAAA
A-ACTCAAAAATACTTTATCACTT-AACTTTCCAA--GTAGGCTTAAAAG
CAGCCATCT-AATAACGTTTTAGTTA-CTAATTCCAAACACTACTTAATA
TTCATATATTATTATTTTAGTATTTAAAGAAACTTAACACAAAACT-TTT
--C-ATGTTAATAAACAGGCATTCTATTAGTATT-A-ACGTAGTT-ATTA
TTTCATGACACTTAAAAAATTTTGAATCAC-AATAATTACTCTACTCACA
AAATTACATAAAGCGAACTCGGCAAATAAATT--CCCTGCCTGTTTACCA
AAAACATCGTCTTTTGAGTT-CTTTTA-TAAAAGATAATGCCTGCCCAGT
GAAAATT----TTAAACGGCCGCGTTAGCGTGAGCGTGCTAAGGTAGCGT
AATAATTAGCCTTTTAATTGGAGGCCAGTGAATGGCAAGACTAGGAATAT
CTGTACTTTATGTATAAAAAAAACTTTTCTTCTAAGTGAAAAGACTTAGA
TAACAAAGGAAGACGAAAAGACCCCGCGGAACTTCACCTTTTCTT--ATA
CCTCTGCGTGCCAAGCTTAAAAGTATACAAGGTTTGATT-GGGGCAATCT
TGGAACCAATAAAGCTTCCAAACTTCCGTATAAAGC--TATACAAAATTT
ATTAAGGACCAAAA-AGTAGTTACCCCGGGGATAACAGCGTAATCCAACT
TAAGAGTACACATCGAAAGTTGGGTTTGCGACCTCGATGTTGGCTTAAGG
ACATCCACATAAGTGCAACCGCTATGATAGGATAGTCTGTTCGACTATTG
TACCCTTACATGAGCTGAGTTAAGACCGGCGCAAGCTAGGTTGGTTTCTA
TCTCCTTTAACATATAAAT--CTTCTTGATTGTACGAAAGGACCCCAAGA
GATGCATTTAACAATAGCATTT-------AT--TAAACCAATATTTA-AC
CTAAAC---CATCAT--------
>Unio_tumidus
AA------A-TATTTCATTGATGTATAAAATTAGCTATACCAATTAAACT
ACATATGGCAGCCTACACGCATTGTGTACACTAGATCAAT--CTTAATAA
A-CTTTTAA-AAAGTTTATCATT---AA-GAATAATCTAACAAACATTTA
TTTATTAATGTTAAA-ATTT----CTCACAACACCAATGTACTATATTAT
ACTA-GCTAGGAAACTAGGCCCTAGAAAATAAGTA-AA--AGGGGTGGCA
AAAA-TGGTGCCAGCAGTCGCGGTTATACCAGTACCCCAAGCTAATTTC-
AACAA-ATTGAGATAGTTGCTAACTTTTCATGACTACAAGATTAATTTTT
AATGTAAAAAA---TAAATCAAAACTAAACCCAACCTAGTCACACTATAC
AGCTACCTCAACAAACCACAACCTTAAAACTCGGATTAGATACCCGACTA
-CTATGTGGCCCAACATAAA-AAAGAATACTACGAGCGAAAGCTTAAACC
TCAAACAATGTGGCGGTGCTTTACTCCTTATC-AGGGGATCCTGTGGCTT
AATTCGATAATCCACGATAAATCTAAGCTACCCTCGCATTTC-AGCTTGT
GTATGGCC-GTTTATGCTTGCTCATAAAAGA-AAAAAAAGGAAGCAATAG
AACTAA-TCATTCGACAATTCAGGTGACATACAGCCAATGGGAAGCAGAC
CTATGGGATACAAATAAATACACTA-ACAAATTCAAAGCTTTAAA-CTTT
AATGAAGGAGGACTTGAAAGTAAGACTTAATACT-T-ACATAAAATAGGT
CTGAATAAGAACTAAAGCGCGCACAAATCGCCCGTCACTCCGACA-ATAA
AGTAGGATAAGTCGTAACATAGTAGGGGTAATGGAAATTGCCCCTATA-A
CA-T---------------------------------AAAGAAAATTTTC
ACAAAATAATAGTATTCTTTTAAAAATATATTTT-ATACACAA-CCGCAA
GGGCTTTACTTT-A----GCCTTTTAAAGAAATGATAACCCC-ATATCCC
TTTTGCATCATGGAGAAGCAACAAA-AACATAGCAAG--CCAAATTCCCG
-AATGATTATGAGCTACTAATCTTTAAAAATCAATGTTTCATAATTGAT-
AGAGTAATTTTTAGTAGAAGTAACAAGCCTTCCATATAATCATATAGCTG
GTTTTTCTTTAAAA-GCATCAAAGTGCTAACTTATAGTATT-AAGCTAC-
AC-CCATTA-ACACTATAAAGTTTAATTTATTGAGGATAAGCTCAATAAG
ATA--CAAAAATATTTTATTCTTT-AACTTTCTAA--GTAGGCTTAAAAG
CAGCCACCT-AATAACGTTTTAGTTA-TCAAGGCATA--AC--ATCAATA
TCTATAC-TCGT-ATTTTAA-ATCTAAAGAAATTTAATACACAACT-TTT
--CTGTATTAGTAAACAGGCATTCTATTAGTATT-G-AAA--AAT-TATT
TTTCATAACCCTAAAAAAATCT-GAACCAA-AATATTTTACC--ACACTA
AATATATACAAAGCGAACTCGGCAAATAAATT--CCTTGCCTGTTTACCA
AAAACATCGTCTTTTGAGCC-CATCTA-TAAAAGATAATGCCTGCCCAGT
GAAAATT----TTAAACGGCCGCGTTAGCGTGAGCGTGCTAAGGTAGCGT
AATAATTAGCCTTTTAATTGGAGGCCAGTGAATGGCAAGACTAGGAATAT
CTGTACTTTGTATATGAAAAAAACTTTTCATCTAAGTGAAAAGACTTAGA
TAATAAAGGAAGACGAAAAGACCCCGCGGAACTTTACCTTTTCTC--ATA
CCTCTGTCTAC-AAACTTAAAAGTCTATAAGGTTTGATT-GGGGCAATCT
TGGAACCAACAAAGCTTCCAACCACTTACA-ATATT--TATACAAAATTT
GTTAAAGACTAAAA-AGTAGTTACCCCGGGGATAACAGCGTAATCCAACT
AAAGAGTACACATCGAAAGTTGGGTTTGCGACCTCGATGTTGGCTTAAGG
ATATCCACATAAGTGCAACCGCTATGACAGGATAGTCTGTTCGACTATTA
TACCCTTACATGAGCTGAGTTAAGACCGGCGCAAGCTAGGTTGGTTTCTA
TCTCCTCTACCT-A-ATAAACCTTCTTGGTTGTACGAAAGGACCCCAAGA
GATGCACCTAATAAAGGCATTT-------AT--TAAACTATTTTTAACA-
---------TAATAT--------
>Pyganodon_grandis
CT------AATATTTCATTGATGTACATAATTAGTTACTCCAATTTAACT
ACATATGGTAGCTCACACGCATTGTG--TAATGACCTGAT--TCTACCTA
G-GCTTTAA-AAACCTAGTT----TAGA-ATGCGGCTCAA-GAACACTCG
CTT-T-AGTGTTCAA-ATC-----TTCACAACACCAATGTTCTATATTAT
GCCA-GCTAGGAAACTAGGCCATAGAAAATAAGTATAA--AGGGGTGGCA
AAAGGTGGTGCCAGCAGTCGCGGTTATACCAATACCCCAAGCTAATTTA-
GGCAA-ACTGGGGTAGTTTTTATCTCT---GGGCTATAAAATTAACTTTT
AGCGTAAAAAC---CAAATTACAACTAAACCCTATCTAGCCATACCTG--
AACTCCCCCAACAAACCATGACCTCAGAACTCGGATTAGATACCCGACTA
-CTGTATGGCACAACATATA-GAAGAATACTACGAGCGAAAGCTTAAACC
TCAAACAATGTGGCGGTGCTTTATTCCTTATC-AGGGGATCCTGTGGCTT
AATTCGATAATCCACGAAAAACCTAAGCTATTCTTGT--ATACAGCTTGT
GTACGGCC-GTTTATGCTTGCTCGCAAAAGA-AAATAAAGGAAGCAATGG
GAGTTACT-ACCCAAAAATTCAGGTGACATACAGCCAATGAAAAGCAGAT
CCATGGGATACAAATAAACATACTAC-CAAATTT-AAAGTTTAGAACTTT
AATGAAGGAGGACTTGAAAGTAAGATTC--AGCT-TT-TAGAAAAAGAAT
CTGAACAAGAACTAAAGCGCGCACAAATCGCCCGTCACTCCGACA-ATAA
AGTGGGATAAGTCGTAACATAGTAGGGGTAATGGAAATTGCCCCTATC-A
CA-T---------------------------------AAAGAAAATTTTC
ACTAAA-AATAGTATCCTATAAAAAATA-ACTTATTTTACCCAACCGCGA
GGACTAATA-TTCA----GCTTTCTCAAGAAATGATCACCCC-ATGTCCC
TCTTGCATCATGGAGAAGCAACAAA-AACATACTAAT--ATACACTCCCG
-AATGACTATGAGCTACTAACCCTTAAAAACCAATGTCTCATAATTGGT-
AAAGTAACTTTTAGTAGAAGCAACAAACCTTTCATATAGTCATATAGCTG
GTTTTTCTTTAAAA-GCATCAAAGTGCTGGCTTATAGGGCAAATT-----
-TACTATAGCAATCTATAAAGCTTAACCTACTGAGGATTAGCTCAGTAGG
G-GCCTAAAAATATCTTATTCACT-AATCTCATTA--GTAGGCTTAAAAA
CAGCCATCC-GATAACGTTTTAGTTA-ATG-CAAATACTTTGACCAAATA
TCTACTCCTC-CCATTTTAAAATC-AAAGAAATTTAACAAAAAATC-TCT
--T--TGTTACTAAACAGGCATTCTATTAGTATT-A-ACATAAACCACTA
CTCAACACTTCTTAAA--ATCCTGAGTAAA-AA----AATTTTACAAGCT
AAAATACGCGAAGTGAACTCGGCAAATAAGTT--CCCTGCCTGTTTATCA
AAAACATCGTTTTCTGAAAAATCCCCGATAGAAAATAATGCCTGCCCAGT
GAAA--T----TTAAACGGCCGCGTTAGCGTGAGCGTGCTAAGGTAGCGT
AATAATTAGCCTTTTAATTGGAGGCCAGTGAATGGCAAGACTAGGAACAC
CTTTACTTTGCGTATGAAAAAAACTTTTCGTCTAAGTGAAAAGACTTAGA
TAATGAAGGTAGACGAAAAGACCCCGCGGAACTTTACCTTCTCTT-C-TA
CAATTGTGTATTCACCCTAA--GTGTATAAGGTTTGATT-GGGGCAATCT
TGGAATCAACAAAGCTTCCAA-TTCCTAAAAAAATT--TATTTAAAATTT
ACTAAGGACCAAAA-AGAAGTTACCCCGGGGATAACAGCGTAATCCAACT
TAAGAGTACATATCGAAAGTTGGGTTTGCGACCTCGATGTTGGCTTAAGG
ATATCCACATAAGTGCAACCGCTATGATAGGATAGTCTGTTCGACTATTA
TACCCTTACACGAGCTGAGTTAAGACCGGCGCAAGCTAGGTTGGTTTCTA
TCTCCTTTA---TACAAAAATCTTCTTGATTGTACGAAAGGACCCCAAGA
GTTGC--TCCATAACAGCACTTTT-----TA--TCAATTAACTTT-----
-----A---TTTTAC--------
>Anodonta_anatina
AT------TATATTTCATTGATGTACATAATTAGTTATTCCAATTAAACT
ACATATGGCAGCCTACACATATTGTG--TAATGAACTATC--ACTAGCAA
A-CTTTAAA-AAAGTTTACC----TAAT-ACATAGCTCAA-GAGTGTTAA
CTT-TTAGCATTCAA-ATT-----CTCACAACACCAATGTCCTATATTAT
ACCA-GCTAGGAAACTAGGCCATAGAAAATAAGTA-AA--AGGGGTGGCA
AAAGATGGTGCCAGCAGTCGCGGTTATACCAATACCCCAAGCTAATTTT-
AACAA-ATCGGAGTAGTTTATCCCCTA---AGACTACAAAATTAACTTTT
AGTGTAAAAAA---CAAATTATAACTAAACCCAATCTAGCCATAAATA--
AACTATTCCAACAAACCATAACCTCAGAACTCGGATTAGATACCCGACTA
-CTGTATGGCCCAACACATA-AAAGAATACTACGAGCGAAAGCTTAAAAC
TCAAACAATGTGGCGGTGCTTTACTCCTCATC-AGGGGATCCTGTGGCTT
AATTCGATAATCCACGAAGATCTTA-GCTACTCTTGT--TTACAGCTTGT
GTATGGCC-GTTTATGCTTGCTCATAGAAGA-AAAAAAAGGAAGCAATAG
GACTAATT-ACCCAAAAATTCAGGTGACATACAGCCAATGAGTAGCAGAT
CCATGGGATACAAATAAACATACTAC-CAGATTTTAAAACCTAAAACTTT
AATGAAGGAGGACTTGAAAGTAAGATTT--ATCC-TTATATAATATAGAT
CTGGACAAGAACTAAAGCGCGCACAAATCGCCCGTCACTCCGACA-ATAA
AGTCGGATAAGTCGTAACATAGTAGGGGTAATGGAAATTGCCCCTATC-A
CA-T---------------------------------AAAGAAAATTTTC
ACTATATAA-AGTATTTTTTAAAAAATTC--CTAAATTAACCAACCGCAA
GGAACAACA-TTCA----GCTTTCTCAAGAAATGATAACCTC-ATGTCCC
TCTTGCATCATGGAGAAGCAACAAA-ACTATAATAAC--TTATATTCCCG
-AATGATTATGAGCTACTAAACCCTAAAAATCAATGTTTCATAATTGAT-
ATAGTAACTTTTAGTAGAAGTAACAAGCCTTTCATATAATCATATAGCTG
GTTTTTCTTCAAAA-GCATCAAAGTGCTGGCTTATAGAATAAGCCCAGAG
CCTCTAGC-----CTATAAAGCTTAACCTATTGAGGACTAGCTCAATAGG
GCA-TAAAAAATATTTTATCC-CTAATCCCCACAA--GTAGGCTTAAAAG
CAGCCACCT-AATAACGTTTTAGTTA-TTGAGAATTTATAT---TAAGTA
TTAATACAACACAATTTTAAAACT-AAAGAAATTTAACAAAAAATT-TTT
--C--TGTTACTAAACAGGCATTCTATTAGTATTTA-ATATAAGTCTATT
ACTCAACATTCCTCAAAAAATTTGAATCAA-AACACCACTTATTACTTTA
AG--CACACAAAGCGAACTCGGCAAATTAGTT--CCCTGCCTGTTTACCA
AAAACATCGTCTTTTGATAACACCCCCATAAAAGATAATGCCTGCCCAGT
GAAA-TT----TTAAACGGCCGCGTTAGCGTGAGCGTGCTAAGGTAGCGT
AATAATTAGCCTTTTAATTGGAGGCCAGTGAATGGCAAGACTAGGAACAC
CTTTACTTTGTGTGTAAAAAAAACTTTTCGTCTAAGTGAAAAGACTTAGA
TAATAAAGGTAGACGAAAAGACCCCGCGGAACTTTACCTTTTCCT--GTA
CTACAGTATATTTA-CTTAAAAGTATTTAAGGTTTGATT-GGGGCAATCT
TGGAACCAACAAAGCTTCCAATTTTTTAAAAAAACC--CATTTAAAATTT
ATTATGGACCAAAA-AGAAGTTACCCCGGGGATAACAGCGTAATCCAACT
AAAGAGTACATATCGAAAGTTGGGTTTGCGACCTCGATGTTGGCTTAAGG
ATATCCACATTAGTGCAACCGCTATGACAGGACAGTCTGTTCGACTATTA
TACCCTTACACGAGCTGAGTTAAGACCGGCGCAAGCTAGGTTGGTTTCTA
TCTCCTTTATA----AAAACTCTTCTTGATTGTACGAAAGGACCCCAAGA
GATGCACCCCAAAAAAGCACTTT-------T--TAAA--AATATTTAC--
-----------CTAA--------
>Aculamprotula_tortuosa
GA------AATATTTCATTGATGTACAAAATTAGCTATGCCAATTAAACT
ACATATGGCAGCCCACGCGCATTGTGTATAATGGACTTAT--CTTGATAA
ACCTTT--A-AAAGCTTATT---TAAAG-ACGTAGTCCAA-AAACATTTA
CCT-TAAATGTTCAATACTT----TTCACAACACCAATGTCCTATATTAT
GTTTTGTTAGGAAACTAAGCCATAGAAAATAAGTA-AA--AGGGGTGGCA
AAAGATGGTGCCAGCAGTCGCGGTTATACCAGTACCCCAAGCCAATTTC-
AACAA-ATCGGGATAACT-TCAACTCTTAAAGACCCCAAGATTAATTTTT
AATGTAAAAAG---TAAACCAAAACCAAATCCTAACCAGTCATAATTT--
AGTTATC-CAACAAACCACAACCTCAAAACTCGGATTAGATACCCGATTA
-TTGTGTGGCCCAACATAAA-AAAGAATACTACGAGCGAAAGCTTAAACC
TCAAACAATGTGGCGGTGCTTTACTCCTCATC-AGGGGATCCTGTGGCTT
AATTCGATAATCCACGA-AAATCTTAGCTATTCTAGTA-TTACAGCTTGT
GTATGGCC-GTTTATGCTTGCTCGAAGAAGA-GAAAAAAGGAAGCAATAG
GATTAGCC-ATCCAAAAATTCAGGTGACATACAGCCAATGAAAAGCAGAT
CCATGGGATACAAATAAATACACTTATCAAATTTAAAGTTTTAAG-CTTT
AATGAAGGAGGACTTGAAAGTAAGGCTTAAAAAT-T-ACATGAAATAAGT
CTGAACAAGAACTGAAGCGCGCACAAATCGCCCGTCACTCCGACA-ACAA
AGTAGGATAAGTCGTAACATAGTAGGGGTAATGGAAATTGCCCCTATC-A
CA-T---------------------------------AACGAAAATTTTT
ACAACA-AATAGTATTCCATAAAAAATCTATTTTTATATAAAAACCGCAA
GGGTCAACATCT-A----GCTTTTTAAAGAAATGATAACCCC-GTATCCC
TTTTGCATCATGGAGAAGCAACAAA-AACAGAGTAAA--CTAAGTTCCCG
-AATGGCTATGAGCTACTAATCCTTAAAAATCAATGTTTCATAATTGAT-
AAAGTAACTTTTAGTAGAAGTAACAAGCCTCTCATATAGTCATATAGCTG
GTTTTTCTTTAAAA-GCATTAAAGTGCTGCCTTATAGAACA-AGCATTA-
ACACTAATA-ACACTATAAAGTTTAACTTACTGAGGACTAGCTCAGTAAG
AGAATCAAAAATATTTTACTATCTCAACTTTTTAA--GTGGGCTTAAAAG
CAGCCACCC-AATAACGTTCTAGCTA-TCAACTGCTA--ATTAACAAATA
TACACACATAAC-ATTTTAA-ACCTAAAGAAATTTAACACAAAACT-TTA
--C-ATGTTAATAAACAGGCATTCTATTAGTATT-A-ACGTGATT-TATC
CATCACAAACCTAAAAAAATCT-GAATCAC-TTTCATTTTAC--CCTTTA
AA-ATATACAAAGCGAACTCGGCAAATAAATT--CCCTGCCTGTTTACCA
AAAACATCGTCTTTTGAATC-TCTCAAATAAAAGATAATGCCTGCCCAGT
GAAAATT----TTAAACGGCCGCGTTAGCGTGAGCGTGCTAAGGTAGCGT
AATAATTAGCCTTTTAATTGGAGGCCAGTGAATGGCAACACTAGGAATAT
CTGTACTTTGTATACGAAAAAAACTTTTCATCTAAGTGAAAAGACTTAGA
TAACCAAGGAAGACGAAAAGACCCCGCGGAACTTTACCTTTTCTT--ACA
CTTCTGTCTAC-AAACTTAAAAGTCTATAAGGTTTGATT-GGGGCAATCT
TGGAACCTCTAAAGCTTCCAATTTGTTATA-CAACA--CATCTAAAATTT
ATTAAGGACCAAAA-AGTAGTTACCCCGGGGATAACAGCGTAATCCAACT
TAAGAGTACACATCGAAAGTTGGGTTTGCGACCTCGATGTTGGCTTAAGG
ATATCCACATTAGTGCAACCGCTATGATAGGATAGTCTGTTCGACTATTA
TACCCTTACACGAGCTGAGTTAAGACCGGCGCAAGCTAGGTTGGTTTCTA
TCTCCTTTGTCTTA-AAAAGTCTTCTTGATTGTACGAAAGGACCCCAAGA
GATGCACTTAACACAAGCATTT-------AT--TAAACTAATTT--ACC-
---------TATTAA--------
>Utterbackia_peninsularis
ATT-----AATATTTCATTGATGTACATAGTTAGCTACCTAAATTTAACT
ACATATGGCAGCCTATACGCATTGTA--TAATGACCCGTT--TCTACCCA
ACCTTT-AA-AAGGCTGACC----TAGC-ATACGGCTCTA-GGGTACTCA
CT--TCAGTACTCAAAAGT------TTACAACACCAATGTTTTATATTAT
GCCA-GCTAGGAAACTAGGCCATAGAAAATAAGTATAT--AGAGGTGGCA
AAAAGTGGTGCCAGCAGTCGCGGTTATACCAATACCTCAAGCTAATTTT-
AGCAA-ATTGGAGCAGTTTTTAATAT----AGACTACAAAACTAACTTTT
AACGTAAAAAC---CAAATTTTAACTAAACCCCAACTAGTCATA--CCAA
AACTACTCCAACAAACCACAACCTCAGAACTCGGATTAGATACCCGACTA
-CTGTGTGGCTCAACACATA-GAAGAACACTACGAGCGAAAGCTTAAACC
TCAAACAATGTGGCGGTGCTTTATACCTCATC-AGGGGATCCTGTGACTT
AATTCGATAATCCACGA-AAATCCAAGCTATTCTAGT--TTCCAGCTTGT
GTACGGCC-GTTTATGCTTGCTCGCAAAAGA-AAAAAAAGGAAGCAATTG
GTCTAA-TAACCCAAGAATTCAGGTGACATACAGCCAATGAAAAGCAGAT
C-ATGGGATACAAATAAATATACTA-ACAGATTTAAA-TCTTAAAAATCT
AATGAAGGAGGACTTGAAAGTAAGGTTTA------TTTTAGAAAAAAAAT
CTGAATAAGAACTAAAGCGCGCACAAATCGCCCGTCACTCCGACATATAA
AGTGGGATAAGTCGTAACATAGTAGGGGTAATGGAAATTGCCCCTATT-G
CA-T---------------------------------AGAGAAAATTCTC
AACTCA-AAAAGTATTTTGTAAAAAATA-ACCTATCTTAATTAACCGCAA
GGACTATTACTC-A----GCTTTATCAAGAAATGATAATATC-ATGTCCC
TCTTGCATCATGGAGAAGCAACAAA-AATACATTAAT--ATATACTCCCG
-AATAACCATGAGCTACTAATCCCTAAAATCCAATGTTTCATAATTGGT-
AAAGTAACTTTTAGTAGGAGTAACAAGCCTTTCATATGGTTATATAGCTG
GTTTTTCTTTAAAA-GCATCAAAGTGCTGGCTTATAGTATA------GCT
TTAGCATCACATTCTATAAAGCTTAGCCTGTTGAGGACTAGCTCAACAAG
AGCTATA-AAATATCTTATCC-TTCAGCCCCATTA--GTAGGCTTAAAAG
CAGCCACCC-AATAGCGTTCTAGCTA-ATGTAAGTG--CCTTATTAAATA
TTCACATCAC-CCATTTTAAAACT-AAAGAAATCTGAAAAAAAATT-TTT
--TT---TCACCAAACAGGCATTCTATTAGTATTTA-ATGTAAAGTA--T
TACTCAACACTTTTAAAAATTTTGAGCCAA-AA----ACCTTTATCCCCT
AAAATATACAAAGCGAACTCGGCAAATAAGTT--CCCTGCCTGTTTACCA
AAAACATCGTTTTCTGAAAATCCACTA-TAGAAAATAATGCCTGCCCAGT
GAAG--T----TTAAACGGCCGCGTTAGCGTGAGCGTGCTAAGGTAGCGT
AATAATTAGCCCTTTAATTGGAGGCCAGTGAATGGCAAGACTAGGAACAC
CTTTACTCTGTATATAAGAAAAACTTTTCGTCTAAGTGAAAAGACTTAGA
TAATAAAGGTAGACGAAAAGACCCCGCGGAGCTTTACCTTTTCAT--ATA
TAAGTGTGTACTTACTCCAA--GTATATAAGGTTTGATT-GGGGCAATCT
TGGAACCAATAAAGCTTCCAATTTGTTAACAAAACT--TATTTAAAACTT
AATAAGGACCA-AA-AGAAGTTACCCCGGGGA-AACAGCGTATCC--ACT
TAAGA-TAC-TATCGAA-------------------------------GA
ATATCCACATAAGTGCAACCGCTATGACAGGATAGTCTGTTCGACTATTA
TACCCTTACACGAGCTGAGTTAAGACCGGCGCAAGCTAGGTTGGTTTCTA
TCTCCTTTAAAC--CAAAGATCTTCTTGATTGTACGAAAGGACCCCAAGA
GATGCAC--ACCAGAAGCATCTTT-----AT--CAATCACCTCATATT--
-----T---TTCCAC--------
>Sinanodonta_woodiana_CH
G-------AATATTTCATTGACGTAAAAGGTTAGTTTTACCAATTAAACT
ACATATGGCAGCTCATACGTATTGTG--TTATGAATTAATGTCTTAACTA
AATTTTAAA-AAATTAGCTT------AA-GAGTAATTCAATTA--AGCTA
ATTCTTAGCTTTAAAC-TTT----ACCACAACACCAATGTCCTATATTAT
GCTA-GCTAGGAAACTAGGCCATAGAAAA-AAGTA-AG--AGGAGTGACA
AAAA-TGGTGCCAGCAGTCGCGGTTATACCAGTACTCCAAGCTAATTCT-
AACAAGGCTGGAGTAGCTTTATAATTT---AGACTACAAGATTAACTTTT
AGTGTAAAAAA---CAAATTATAACTAAACCCTATTTAGTCAAACATT--
AACCACTCCAACAAACCATAATCTCAGAACTCGGATTAGATACCCGACTA
-CTGTATGGCTCAACATATA-TAAGAATACTACGAGCGAAAGCTTAAACC
TCAAACAATGTGGCGGTGCTTTACTCCTCATC-AGGGGATCCTGTGGCTT
AATTCGATAATCCACGA-AAATCTTAGCTACTCTAG-ACTTCCAGCTTGT
GTATGGCC-GTTTATGCTTGCTCTTAAAAGA-AAAAAAAGGAAGCAGAAG
AGGTTACTACCCCAAAAATTCAGGTGACATACAGCCAATGATTAGCAGAT
CCATGGGATACAAATAAACATCCTAT-CAAATTTAAAAATTAAAATTTTT
AATAAAGGAGGACTTGAAAGTAAGGGTTA------CTCCATCAAATGACC
CTGAATAAGAACTAAAGCGCGCACAAATCGCCCGTCACTCCGACA-ATAA
AGTAGGATAAGTCGTAACATAGTAGGGGTAATGGAAATTGCCCCTATC-A
CA-A---------------------------------AAAGAGAATTCTC
GATCTTATAAAGTATTTTATAAAAAATA-AGCAATTTTAATAAACCGCAA
GGGCCAATCCTCAA----GCTATCTAAAGAAGTGATAATCAC-ATGTCCC
TTTTGCATCATGGAGAAGCAACAAA-ACCTTAGCAAT--CCACACTCCCG
-AATGATTATGAGCTACTAATCTTTCAAAATTAATGTTTCATAATTAAT-
ATAGTAATTTTTAGTAGAAGTAACAAGCCTTTCATATAATCATATAGCTG
GTTTTTCTCTAAAA-GCATCACAGTGCTAGCCCATAG------CCAAACA
ATACTTCTTTACATTATGAGGCTTACTTTACTGAGGATTAGCTCAGTAAA
GCCTATAGAAATATTTTAAGCAAT-ATTACCATAA--GTAGGCCTAAAAG
CAGCCACCC-AATAACGTTTTAGTTA-CTGGAACTAAAATTTAATATTAA
AGTCTATTTAATACTTCTAA-ACCTAAAGAAATTTAACAAAAAACC-TAT
--T--TGTTATTAAACAGGCATTCTATTAGTATTAATATGTAAA-----A
TGTTTAACACTAATAAAAGTATTAAATCAT-AA-ACTTACTATATACCCA
CACATATATAAAGTGAACTCGGCAAATTAGTT--CCCTGCCTGTTTACCA
AAAACATCGTCTTTTGAATC-CCCTAAATAAAAGATCATGCCTGCCCAGT
GAAA-TT----TTAAACGGCCGCGTTAGCGTGAGCGTGCTAAGGTAGCGT
AATAATTAGCCTTTTAATTGGAGGCCAGTGAATGGCAAGACTAGGAACAC
CTTTACTTTATATATAAAAAAAATTTTTCATCTAAGTGAAAAGACTTAGA
TAATAAAGGAAGACGAAAAGACCCCGCGGAGCTTTACCTCTTCTT--GTA
CTTCTGTTCAC-ACACTTAAATGTATTAGAGGTTTGATT-GGGGCAATCT
TGGAACCAGCAAAGCTTCCAATATGTTAAATAATCC--TATTCAAAACTT
AATAAGGACCAAAA-AGAAGCTACCCCGGGGATAACAGCGTAATCCAATT
TAAGAGTACATATCGAAAGTTGGGTTTGCGACCTCGATGTTGGCTTAAGG
TTATCCACATTAGTGCAACCGCTATGTTAGGATAGTCTGTTCGACTATTA
TACCCTTACACGAGCTGAGTTAAGACCGGCGCAAGCTAGGTTGGTTTCTA
TCTCCTTTAATA---AAACATCTTCTTGATTGTACGAAAGGACCTCAAGA
GATGCAACTTTAAAAAGCATTTTT-----AA--TAAGTTTTTATTAAC--
-----------TAAT--------
>Sinanodonta_woodiana_PL
G-------AATATTTCATTGACGTAAAAGGTTAGTTTTACCAATTAAACT
ACATATGGCAGCTCATACGTATTGTG--TTATGAATTAATGTTTTAACTA
AATTTTAAA-AAATTAGCTT------AA-GAGTAATTCAATTA--AGCTA
ATTCTTAGCTTTAAAC-TTT----ACCACAACACCAATGTCCTATATTAT
GCTA-GCTAGGAAACTAGGCCATAGAAAA-AAGTA-AG--AGGAGTGACA
AAAA-TGGTGCCAGCAGTCGCGGTTATACCAGTACTCCAAGCTAATTCT-
AACAAGACTGGAGTAGCTTTATAATTT---AGACTACAAGATTAACTTTT
AGTGTAAAAAA---CAAATTATAACTAAACCCTATTTAGTCAAACATT--
AACCACTCCAACAAACCATAATCTCAGAACTCGGATTAGATACCCGACTA
-CTGTATGGCTCAACATATA-TAAGAATACTACGAGCGAAAGCTTAAACC
TCAAACAATGTGGCGGTGCTTTACTCCTCATC-AGGGGATCCTGTGGCTT
AATTCGATAATCCACGA-AAATCTTAGCTACTCTAG-ACTTCCAGCTTGT
GTATGGCC-GTTTATGCTTGCTCTTAAAAGA-AAAAAAAGGAAGCAGAAG
AGGTTACTACCCCAAAAATTCAGGTGACATACAGCCAATGATTAGCAGAT
CCATGGGATACAAATAAACATCCTAT-CAAATTTAAAAATTAAAATTTTT
AATAAAGGAGGACTTGAAAGTAAGGGTTA------CTCCATCAAATGACC
CTGAATAAGAACTAAAGCGCGCACAAATCGCCCGTCACTCCGACA-ATAA
AGTAGGATAAGTCGTAACATAGTAGGGGTAATGGAAATTGCCCCTATC-A
CA-A---------------------------------AAAGAAAATTCTC
GATCTTATAAAGTATTTTATAAAAAATA-AGCAATTTTAATAAACCGCAA
GGGCCAATCCTCAA----GCTATCTAAAGAAGTGATAATCAC-ATGTCCC
TTTTGCATCATGGAGAAGCAACAAA-ACCTTAGCAAT--CCACACTCCCG
-AATGATTATGAGCTACTAAGCTTTCAAAATTAATGTTTCATAATTAAT-
ATAGTAATTTTTAGTAGAAGTAACAAGCCTTTCATATAATCATATAGCTG
GTTTTTCTCTAAAA-GCATCACAGTGCTAGCCCATAG------CCAAACA
ATACTTCTTTACATTATGAGGCTTACTTTACTGAGGATTAGCTCAGTAAA
GCCTATAGAAATATTTTAAGCAAT-ATTACCATAA--GTAGGCCTAAAAG
CAGCCACCC-AATAACGTTTTAGTTA-CTGGAACTAAAATTTAATATTAA
AGTCTATTTAATACTTCTAA-ACCTAAAGAAATTTAACAAAAAACC-TAT
--T--TGTTATTAAACAGGCATTCTATTAGTATTAATATGTAAA-----A
TGTTTAACACTAATAAAAGTATTAAACCAT-AA-ACTTACTATATACCCA
CACATATATAAAGTGAACTCGGCAAATTAGTT--CCCTGCCTGTTTACCA
AAAACATCGTCTTTTGAATC-CCCTAAATAAAAGATCATGCCTGCCCAGT
GAAA-TT----TTAAACGGCCGCGTTAGCGTGAGCGTGCTAAGGTAGCGT
AATAATTAGCCTTTTAATTGGAGGCCAGTGAATGGCAAGACTAGGAACAC
CTTTACTTTATATATAAAAAAAATTTTTCATCTAAGTGAAAAGACTTAGA
TAATAAAGGAAGACGAAAAGACCCCGCGGAGCTTTACCTCTTCTT--GTA
CTTCTGTTCAC-ACACTTAAATGTATTAGAGGTTTGATT-GGGGCAATCT
TGGAACCAGCAAAGCTTCCAATATGTTAAATAATCC--TATTCAAAACTT
AATAAGGACCAAAA-AGAAGCTACCCCGGGGATAACAGCGTAATCCAATT
TAAGAGTACATATCGAAAGTTGGGTTTGCGACCTCGATGTTGGCTTAAGG
TTATCCACATTAGTGCAACCGCTATGTTAGGATAGTCTGTTCGACTATTA
TACCCTTACACGAGCTGAGTTAAGACCGGCGCAAGCTAGGTTGGTTTCTA
TCTCCTTTAATA---AAACATCTTCTTGATTGTACGAAAGGACCTCAAGA
GATGCAACTTTAAAAAGCATTTTT-----AA--TAAGTTTTTATTAAC--
-----------TAAT--------
>Arconaia_lanceolata
A-------AGTATTTCATTGACGTACAAAATTAGCTATACCAATTAAACT
ACATATGGCAGCCCATACGCATTGTGAA-AGTGGACCAAC--CTTAAATA
GACTTTTAA-AAAGCATATC----CAAA-GAATAATCC--CAAACAGTAA
CC--CTAATGTTAAA-ATTT----CTCACAACACCAATGTATTATATTAT
ACTA-GCTAGGAAACTAGGCTATAGAAAATAAGTA-AA--AGAGGTGGCA
AAAAATGGTGCCAGCAGTCGCGGTTACACCAGTACCTCAAGTTAATTCT-
AACAA-ACCGGAGTGGTT-TCAAGCCTTAAAGACTACAAAATTAACTTTT
AACGTAAAAAA---TAAATTAAAACTAAACCCAATCTAGTCATAACTC--
AACTACCCCAACAAACCACAACCTCAGAACTCGGATTAGATACCCGACTA
GCTTTGAGGCTCAACGTAAA-AAAGAATACTACGAGCGAAAGCTTAA-CC
TCAAACAATGTGGCGGTGCTTTACTCCTTATCCAGGGGATCCTGTGGCTT
AATTCGATAATCCACGA-AAATCTTAGCTATTCTCGCA-TTACAGCTTGT
GTATGGCCCGTTTATGCTTGCTCAAAGAAGA-GAAAAAAGGAAGCAATAG
GGCTAATT-ACCCAAAAATTCAGGTGACATACAGCCAATGAATAGCAGAT
CCATGGGATACAAATAAATACACTAT-CAAACTTAAAGCGTCAAA-CTTT
AACGAAGGAGGACTTGAAAGTAAGACCTCAACCCATTATATCAAATAGGT
CTGAATAAGAACTAAAGCGCGCACAAATCGCCCGTCACTCCGATA-ACAA
AGTCGGATAAGTCGTAACATAGTAGGGGTAATGGAAATTGCCCCTATC-A
CA-T---------------------------------AAAAAAAATCTCT
ACCACACA-TAGTATTGCATAAAAAATACACTTATAAACTACAACCGCAA
GGGCCAATACTT-A----GCCCTTTAAAGAAGTGATTAATCC-ACATCCC
TTTTGCATCATGGAGAAGCAACAAA-ACCATAACGAG--TTAAACTCCCG
-AATGATTATGAGCTACTAAACCTTAAAAATCAATGTTTCATAATTGAT-
AAAGTAACTTTTAGTAGAAGTAACAAGCCTTCCATATAGTCATATAGCTG
GTTTTTCTTTAAAA-GCATCAAAGTGCTGACTTATAGTTTAGACCACATC
ACACCACTA--CACTATAAAGTTTAGTTTACTGAGGATTAGCTCAGTAAA
TAAGCTAAAAATACTTT-CTACCTTAATCTCAAAA--GTAGGCTTAAAAG
CAGCCACCC-AAAAACGTTTTAGTTA-CTGACACCTAATA---ATAAATA
TTCATACCCA--TATTTTGA-GTGCAAAGAAACTTAACAAAAAACT-T--
--CCGCGTTAATGAACAGGCATTCTATTAGTATT-A-AAGTAAAT-CTAC
CACCCAAAACCTTTAAAAACTTGGATCAAC-A--CATCATACTGATTATA
A--CTATACAAAGCGAACTCGGCAATAAAGTT--CCCTGCCTGTTTACCA
AAAACATCGTCTTTTGAGTCACACCTGATAAAAGATAATGCCTGCCCAGT
GAAAACT----TTAAACGGCCGCGTTAGCGTGAGCGTGCTAAGGTAGCGT
AATAATTAGCCTTTTAATTGGAGGCCAGTGAATGGCAAGACTAGGAACAC
CTGTACTTTGTATATAAAAAAAATTTTTCATCTAAGTGAAAAGACTTAGA
TAAAAAAGGAAGACGAAAAGACCCCGCGGAACTTCACCTTTTCTC--ATG
CCTCTGTCTAC-ACACTTAAAGGCCTACAAGGTTTGATT-GGGGCAATCT
TGGAACCAATAAAGCTTCCAATTAACTTTA-AGAAG--TATTAAAAATTT
TTTAAGGACCAAAA-AGTAGTTACCCCGGGGATAACAGCGTAATCTAACT
TAAGAGTACATATCGAAAGTTAGGTTTGCGACCTCGATGTTGGCTTAAGG
ATATCCACACTAGTGCAACCGCTATGACAGGACAGTCTGTTCGACTATTA
TTCCCTTACACGAGCTGAGTTAAGACCGGCGCAAGCTAGGTTGGTTTCTA
TCTCCTTTTCTC---AAAAATCTCCTTGATTGTACGAAAGGACCCCAAGG
GATGCACTTAG-ACAAGCACTTTA-----CT--TAA---------TAAAC
CTTAAC---TCTCAT--------
>Potamilus_alatus
ACCCCATAAATATTTCATTGACGTAAACAATTAACTTTACCACTTAAACT
ACATATGGTAGCCCACACATATTGTGTACTTAGCCAATACCTATACCTCA
ACCTTTAAA-AGGTTTATTTATACAGTA--AACAGCC----AGACC-CCA
ACCTATGGTCTAAGGTTCT-----CCCACAACACCAATGTCTTATATTAT
AGTA-GTTAGGCAACTAAGCTATAGAAA-CAAGTATAT-TAGGGATGGCA
AAAG-TGGTGCCAGCAGTCGCGGTTATACCACTATCCCAAGTTAACTCCT
AACAAACC-AGGATTACACCTACAA---AAAGACTATAAGATTAACTTCC
TACGTAAAAAA---TACATTACAACCACATCCAACTAAGTCTTACCCACC
--TTATCCACACAAACCATGACCTCAGAACTCGGATTAGATACCCGACTA
-CTGTGTGGCCCAACACACATAAAGAATACTAAAAACGAAAGTTTAAAAC
TCAAACAATGTGGCGGTGCTTTACT-CCTCATCAGGGGATCCTGTGGCTT
AAATCGATAACCCACGATGAACCCAAGCTCTCCTTGTA-TTACAGCTTGT
GTATGGCC-GTTTAAGCTTGCTCAGAAAAGATAAACAAAGGAAGCAATTA
GGCTTACAACCCTAACAATTCAGGTGACATACAGCCAATGGAAAGCTGTC
CCATGGGATACAACTAGCCAACCCTATTGAAATTTAA-CCTTAAAAATTA
AATGAAAGAGGACTTGAAAGTAAGATTTAATA----C--ACCAAATAAAT
CTGAACAAGAACTAAAGCGCGCACAAATCGCCCGTCACTCCGACA-ATAA
AGTCGGATAAGTCGTAACACAGTAGGGGTAATGGAAATTGCCCCTATCAA
CAAGCCCCAAT--AGATCAAGTATCCCATACGTCCCTAAAAAAAATTTTT
TATACCTCATAGTATCTTACAAAACTTTCACAAACCAAACACAACCGCAA
GGACCACCAACCTT---TGCCCACCATAGAAAAGATAACAACT-TATCCC
TCTTGCATCATGGAGGAGCAACAAA-ACCGTAAAA-TT-ATACTACTCCC
GAATAACTATGAGCTACTAAATTCTAAAACTTAATGTCTCACAATTAAAA
G-ACTAGTCTTTAATAGAAGTAACAAGCCTTCCACATAGTTAGATAGCTG
GTTTTCCG-CAAAAAGTATCAAAGTACTGTCCCATAGTA-GCCTTAAATC
TAACCA-----AACTATTGGAGTCAACCTTTTAAGGACTAGCCTAAAAGG
ACAACTAAAATAACTTTCAC--ACCAC-ACCTTTAATGTAGACTTAAAAG
CAGCCACCAAAACAGCGTTCTAGCTAATAAATTCCCCGCATACACAAATA
T-AAAAACAAAA---TTTTAACTAAAGCGAAATCTAGTACAAAACA-CT-
--T-TTACTAACAAACAGGCATCCTATTAGTATTACAACAACAATATAAA
TACTAAAAATATTAATAAATTTAGTAC-AACAAA-TTAATTTTCTTATTA
AAACCATACAGAGCGAACTCGGCAACAAA-TCTCCCCTGCCTGTTTACCA
AAAACATCGTCTTTTGTTAATTTA--TATAAAAGATAATGCCTGCCCAGT
GAAACTTCT-TTTAAACGGCCGCGTTAGCGTGAGCGTGCTAAGGTAGCGT
AATAAATAGCCTCTTAATTCGAGGCCAGTGAATGGCAAGACTAGGGACAT
CTGTGCCCTGTATAGAAAAATAACTTTTCATCTGAGTGAAAAGACCCAGA
TAATAAAGGAAGACGAAAAGACCCCGCGGAACTTTACCTTTTCCAGTCTC
CACATGCTCAA-AAACACAA-AA-ACAAAAGGTTTGATT-GGGGCAATCT
CGGAACCACCCAAACTTCCGACCTATCACCAAAATATGTATATATAACTT
GATACGGACCAAAA-AGAAGTTACCCCGGGGATAACAGCGTAATCCAACT
TGAGAGTACACATCGAAAGTTGGGTTTGCGACCTCGATGTTGGCTTAAGG
ACATCCACATAAGTGCAACCGCTATGACAGGATAGTCTGTTCGACTATTA
CACCCTTACACGAGCTGAGTTAAGACCGGCGCAAGCTAGGTTGGTTTCTA
TCTCCTTAATTTA--AACAACTTTCTTGATTGTACGAAAGGACCCCAAGA
AATGCAACAAATAATAAGCATTCATTCCTAA--ACAACCATTAATTCCTA
CCTAGATTTTATTTAAT-TAGCC
>Venustaconcha_ellipsiformis
AGTAT-TAGATATTTCATTGACGTACACAATTAACTTTACTACTTGAACT
ACATATGGTAGCCCAGACACACTGTGCACTATGCCAACACCTGTGT-TCA
ACCTTCAAA-AGGTTTGTATATAGAGTA--AACAGCA----AGATCTCCA
ATTTACGGTCTAAGGTTCTT----CCCACAACACCAATGTTTTATATTAT
AGTA-GTTAGGCAACTAAGCCATAGAAA-TAAGTATATATAGGGATGGCA
AAAG-TGGTGCCAGCAGTCGCGGTTATACCTCTACCCCAAGTTAATTTTT
GACAAACCTATGGTAAAGTTTACTT---AAAGACCTCAAGATCAACTTCC
TACGTAAAAAA---TACATTATAACCACAACCAACTAAGTCTTACTCACT
--TCACCCATACAAACCACAACCTCAGAACTCGGATTAGATACCCGACTA
-CTGTGTGGCCTAACACATA-AAAGAATACTACAAACGAAAGTTTAAAAC
TCAAACAATGTGGCGGTGCTTTACTTCCTCATCAGGGGATCCTGTGGCTT
AAATCGATAACCCACGATAACCCCAAGCCTTCCTTGTA-TCACAGCTTGT
GTATGGCC-GTTTAAGCTTGCTCAGAAAAGA-AAACAAAGGAGGCAATCA
GGCTTACAACCTCA-TAATTCAGGTGACACACAGCCAATGGAAAGCTGCT
CCATGGGATACAAATAGCTAAAACTACTGAAGTTAAA-CCTTAAAAGTCA
AACGAAAGAGGACTTGAAAGTAAGATTTTACA----C--ACCAAGTAAAT
CTGAATAAGAACTAAAGCGCGCACAAATCGCCCGTCACTCCGACA-ATAA
AGTCGGATAAGTCGTAACACAGTAGGAGTAATGGAAATTGCCCCTATAAA
TAAGCCC-AAT--AAACAACACTTTTCCATTACACCTAAAAAAATTTTTT
TATGCCA-ATAGTATCCTAATAAAACTTTATATAGCTTA-ACAACCGCAA
GGGCCACCAACCTTCTCTGCTCACCATAGAAAAGATAATAACT-TCTCCC
TCTTGCATCATGGAGGAGCAACAAA-ACCGTAAAAACT-ATACCATTCCC
GAATAATTATGAGCTACTAAAACCTAAAACTTAATGTTTCACAATTAATA
A-ATTAGCCTTTAGTAGGAGTAACAAGCCTTTCATATAGTTAGATAGCTG
GTTTTCCG-CAAAAAGTATCAAAGTACTGTCCTATAGTTTGATTTAAACA
CTAAAC-----CATTATAGGAATCAACCTTTTAAGGACTAGCCTAAAAGG
A-AATTATAATAACAACACC--TTCACCACCTTTAATGTAGGCTTAAAAG
CAGTCACCCAAACAGCGTTCTAGCTAATAAACCCCTTTATAATTATAATA
TCAAAAGCAAAA---TTTTAATTAAAGCGAAATCTAGTATAAAATT-CA-
--TATTACTAACAAACAGGCATCCTATTAGTATTACAACAACAA----AG
TATTAAAAGTATCAATAAAATTAATACCAACAAA-TAAATCACCACCTCA
A--CCATACAGAGTGAACTCGGCAACAAAATTTCCCCTGCCTGTTTACCA
AAAACATCGTCTTTTGTCAACCTA--TATAAAAGATAATGCCTGCCCAGT
GAAAACT----TTAAACGGCCGCGTTAGCGTGAGCGTGCTAAGGTAGCGT
AATAAATAGCCTCTTAATTGGAGGCCAGTGAATGGCAAGACTAGGGACAT
CTGTACCCTGTATGGAAAAACAACTTTTCATTTGGGTGAAAAGACCCACA
TAATAAAGGAAGACGAAAAGACCCCGCGGAACTTTACCTCTTCTAACATC
TACATGCTCAG-AAACATAA-AA-ACAAAAGGTTTGATT-GGGGCAATCT
TGGAACCACCCAAACTTCCAACTTACAACAAAAAA--GTATATAAAACTC
AATAAGGACCAAAA--GAAGTTACCCCGGGGATAACAGCGTAATCCAACT
TGAGAGTACA----------------------------------------
--ATCCACATAAGTGCAACCGCTATGATAGGATAGTCTGTTCGACTATTA
TACCCTTACACGAGCTGAGTTAAGACCGGCGCAAGCTAGGTTGGTTTCTA
TCTCCTTAACTTA--A-TAACTTTCTTGATTGTACGAAAGGACCCCAAGA
AATGCAGAAGACAACAAGCATATAAAATTTA--A-ACCAACTAA-----A
CCAACATCTAATTTCTCACGATC
>Quadrula_quadrula
ATA----AAGTATTTCATTGATGTAAACAATTAGCTATACCAATTAAACT
ACATATGGCAGCCCACACATATTGTGCATTCAGGACAGATATAAGAGGAA
TCTTTAAAA-GATTCCGTCTATAGCATA-TAATCCCG----AGACTATCC
TCACCTAGTCTAAGACTCAT----CC-ACAACACCAATGTCTTATATTAT
TATA-GTTAGGAAACTAAGCCCTAGAAAACAAGTAAG---AGGGATGGCA
AAAG-TGGTGCCAGCAGTCGCGGTTATACCACTATCCCTAGCTAATTTC-
AACAAAC--AAAGATAGCCCTCAAA---ATAGATTTTAAGATCAACTTTT
TATGTAAAAAG---TACATTATAAACACACCCGTATAAACCCTAAT-ACC
--CTATCTATACAAACCACAACCTCAGAACTCGGATTAGATACCCGATTA
-CTGTGTGGCCCAACACAAA-AAAGAATACTACAAACGAAAGTTTAAACC
TCAAACAATGTGGCGGTGCTTTACTTCCTCATCAGGGGATCCTGTGGCTT
AAACCGATAACCCACGATTAACTCAAGCTTTTCTTTGC-ACTCAGCTTGT
GTATGGCC-GTTTATGCTTGCTCATAGAAGACTTA-AAAGGAAGCAATTG
GATTAAC--CTCCACCAATTCAGGTGACATACAGCCAATGAAAAGCTGCC
CCATGGGATACAAATAAAAAGCATTACTGAACTACAA-TCTTAAAAGTTG
TACAAAAGAGGACTTGAAAGTAAGACCATAAA----CTTATAAAATAGAT
CTGAACAAGACCTAAAGCGCGCACAAATCGCCCGTCACTCCGGTA-AGAA
AGCCGGATAAGTCGTAACACAGTAGGGGTAATGGAAATTGCCCCTATCCA
-AAGCTATTCT--ACACCCACAAGTTTATTTTTATCTAAAGAAAATATTC
ACATATATACAGTATTGTAATAAAACTTTTCACACTTAAAA--ACCGCAA
GGACTTGCTACAA-----GCTCACCACAGAAAAGATAACCACT-CATCCC
TTTTGCATCATGGAGAAGCAACAAA-ACACAAAAATTTGATA----TCCC
GAATGATTATGAGCTACTAAACTCTGAACCTTAATATGACACAATTAACA
TCACTAGTTTTTAGTAGAAGTAATAAGCCTTTCATATAATCTGATAGCTG
GTTTTCCA-CAAAAAGCATCAAAGTGCTACTCTATAAGCAAATTCACACA
ATATAGG----CCTTATATGTGTTAACCCTTTAAGGATTAGCTTAAGGGG
ATACTTAAAATAGT--TAAC--ACTAACCATTTTAAAGTTGGCTTAAAAG
CAGCCATCCTAACAGCGTTCTAGCTAA--AATACCTAACTTACCC-AATA
TTAAAACTCCAA---TTTTAACAAAAGTGAAATCTAGTGCTAAATA-TTA
TACAACACTAACAAACAGGCATTCTATTAGTATTACACATAAAGC---AG
CTCTATAAATCCACTTCAACAAAATAGAGACAAAACAAATAAAAACCAAA
CAACTATATAAAGCGAACTCGACAATAAAGTT--CCCTGCCTGTTTACCA
AAAACATCGTCTTTTGATTACATAATTATAAAAGATAATGCCTGCCCAGT
GAGTAAAC---TTAAACGGCCGCGTTAGCGTGAACGTGCTAAGGTAGCGT
AATAAATAGCCCCTTAATTGGAGGCCAGTGAATGGCAAGACTAAGAACAA
TTGTACCTTTTATACCTAAA-AACTTTTCATCTAAGTGAAAAGACTTAGA
TAATTATGGCAGACGAAAAGACCCCGCGGAACTTTACCTTATCCGATTCA
---ATGCCCAGCAAGCACAATAA-ATGAAAGGTTTGATT-GGGGCAATCT
TGGAACCAACAAAGCTTCCAACTTTCCTAAAAA-----CATATAAAATTA
GGTAAAGAC-AAAA-AGAAGTTACCCCGGGGATAACAGCGTAATCCAACT
TGAGAGTACACATCGAAAGCTGGGTTTGCGACCTCGATGTTGGCTTAGGG
AAATCCACATTAGTGCAACCGCTATGACAGGACAGTCTGTTCGACTATTT
CACCCTTACACGAGCTGAGTTAAGACCGGCGCAAGCTAGGTTGGTTTCTA
TCTCCACAA--TA--AACACCCTTCTTGATTGTACGAAAGGACCCCAAAA
GGTGCAACTAATATTA-GCATTTAAT----A--AGAACAATCACATC---
---AGATACCATTTCAT----CA
>Pronodularia_japanensis
A-----A-A-TATTTCATTGACGTACCAAGTTGACTGCACTAATTAAACT
ACATATGGTAGCCCACGCACATTGTGCCTAAGCGGTTAA-CCCATGCCTA
AGCCTTCAACAGACTCAGG-CTAAT--A-AGTTAACCCAAGACCCTACTC
-CCGA----GTCTATGGCCCTG--CCCACAACACCAATGTTCTATATTAG
CCCA-GCTAGGAAACTAGGCCCTAGAAAACAAGTA-AA-CAGGGGTGGCT
AAAG-TGGTGCCAGCAGTCGCGGTTATACCTCTATCCCAAGTTAATTATC
TCAGACAA-GGACAA-ACCACTATAT-----GGCTTAAGGATTACCTTCT
TACGTAAAAAA---TAAATTATAACTAAAACCAACCAAGCCCTAT----C
TTTAGTCCCAACAAACCACAACCTCAAAACTCGGATTAGATACCCGACTA
-TTGTGTGGCCCAACAAA-A-AAAGAATACTATAAGCGAAAGCTCAAACC
TCAAACAATGTGGCGGTGCTTAACTCCTCATC-AGGGGATCCTGTGTCTT
AATTCGATAATCCACGA-AAACCTTAGCTTTTCTAGTACCC--AGCTTGT
GTATGGCC-GTTTATGCTTGCTCAAAAAAGACCCC-AAAGGAAGCAACGG
GGCC-AT-CTCCCCCCAATTCAGGTGACATACAGCTAATGGAAAGCTGAC
TCATGGGATACAAATAAATACACTAC-CAGACTTAAGACTCAAACCCTT-
AACAAAGGAGGACTTGAAAGTAAGACC-TA---CAT-ACATAAAATTAGT
CTGAACAAGAACTTAAGCGCGCACAAATCGCCCGTCACTCCGGCA-GTAA
AGCCGGATAAGTCGTAACACAGTAGGGGTAATGGAAATTGCCCCTAG---
CACAGCAAAACCATCTTTCACCTCAATTTTCTAACCTCAAGGAAACCCCC
GCACCTATATAGTACCGC-TCAAAACTTCCTTAACCGTTCACA-CCCGCA
AGGGCAAATCTTCC----GCACACAACAGAAAAGCTTACCCCCCTATCCC
TTTTGCACCATGGAGAAGCAACACA-AAATTTAAAAACCTTAAACTCCCG
GAAAAATTTTGGGCTACTAAACCTTAAAAATCAATGTATCACAATTGAT-
ATAGTAACCTTTAGTAGGAGTAATAAGCCTTCCATATAGTTAGATAGCTG
GTTTTCCACCAAAAAGCATCGAAGTGCTGCCCTATAGAATGC-CACCACG
TTTACAACCATCAATA-GGCGCTAATCTTTCCGAGGACTAGCTCGG-AAG
AAGGATAAAAATACAAGAATCAAAT--CACCTTAAAAGTAGGCCTAAAAA
CAGCCACCA-AATAGCGTTCTAGCTAATCACCACA---CACTAAAATAAC
ACCAAAACCAGAATTTTTC-CCGTTAGAGGAACTCAGCGTTAAACA-CAT
--TT-CGCAAATGTACCGGCATCCTATTAGTATTTCAAC--CAACTCTTT
TTCCCAAA-ATTAAA-AAAAACTAAATCTC-AAACCAACACA---ACACA
AACCTATATAAAGCGAACTCGGCAAATACGTT--CTCTGCCTGTTTACCA
AAAACATCGTCTTTTGATCCCACAC--ATAAAAGATAATGCCTGCCCAGT
GAGA-AA----TTAAACGGCCGCGTTAGCGTGAGCGTGCTAAGGTAGCGT
AATAAATAGCCTCTTAATTGGAGGCCAGTGAAAGGCAACACTAGGAACAC
CTGTGCTTTTTATACCAGAAAAATTTTTCATCTGAGTGAAAAGACTCAGA
TAATGAAGGAAGACGAAAAGACCCCGCGGAACTTT-ACCTTTTCC-TGCA
CTCCTGCCCA-GGAGCACAAAAGTGCAACAGGTTTGATT-GGGGCAATCT
CGGAACTACCCAAGCTTCCGA-CCAC-ACCTAGACA--CATCTAAAATTT
GATATAGACAA-AATAGTAGTTACCCCGGGGATAACAGCGTCATCCAACT
TAAGAGTACACATCGAAAGTTGGGTTTGCGACCTCGATGTTGGCTTAAGG
TTATCCACATTAGTGCAACCGCTATGAAAGGACAGTCTGTTCGACTTTTA
TACCCTTACACGAGCTGAGTTAAGACCGGCGCAAGCTAGGTTGGTTTCTA
TCTCCTTTATT----AACACCCTTCTTGACTGTACGAAAGGACCCCAAGA
GGTGCACCCAATCCAAGCACACTATAAAACC--TCTCCTGCCGATACAAT
A---AAACTACACTA--------
>Lamprotula_leaii
A-----A-AATATTTCATTGACGTATCAGGTTAACTACACCAGTTAAACT
ACATATGGTAGCCCACACACATTGTGCCAAAGTGCTTAA-TTTACGAATA
AATCTTTAACAGATCGTAC-TCAAT--A-AATTAATTCTTGACCCTGCCC
ACCAG----ATCAAAGGCCCTG--CCCACAACACCAATGTCCTATATTAG
TCGA-GCTAGGGAACTAGGCGCTAGAAAACAGGTG-AA-CAGGGGTGGCT
AAAG-TGGTGCCAGCAGTCGCGGTTATACCTCTGCCCCAAGTTAATCACC
TCAAACAG-GGACAATGCCAACAT-T-----GGTCTAATGATCACTTTCT
TACGTAAAAAA---TAAATCATAACTAAACCCAAACAAACCATAC--GCC
CTTAATCCCAACAAACCACAACCTCAAAACTCGGATTAGATACCCGACTA
-TTGTGTGGCCCAACACA-A-AAAGAATACTATAAGCGAAAGCTCAAACC
TCAAACAATGTGGCGGTGCTTAACTCCTCATC-AGGGGATCCTGTGTCTT
AATTCGATAATCCACGA-AAACCCTAGCTTTCCTTGTTATC--AGCTTGT
GTATGGCC-GTTTACGCTTGCTCAAAAAAGACTTT-AAAGGAAGCAACAG
GACC-AC-CTCCCCTTAATTCAGGTGACATACAGCCAATGGAAAGCTGAC
TCATGGGATACAAATAAACACACTAC-CAGACTTAAACCTTAAACCATT-
AATAAAGGAGGACTTGAAAGTAAGACC-TG---CAT-ACACAAAATCAGT
CTGAACAAGAACTTAAGCGCGCACAAATCGCCCGTCACTCCGACA-GTAA
AGTCGGATAAGTCGTAACACAGTAGGGGTAATGGAAATTGCCCCTAT---
CCCAGCAACGCCAT---TCACTATAACCATAAAGCCTCAAGAAAACCATC
ACACTC-CATAGTATCAC-TTATAACAGCCT--GTTATTCATATCCCGCA
AGGATAAATCCTAC----GCACAACACAGAAAAGTTTACCCCT-TATCCC
TTTTGCATCATGGAGAAGCAACATA-TAATTAACAAAC-TTAAGCTCCCG
-AATAATTATGAGCTACTAGACCTTAAGAATCAATGTATCACAATTGAT-
ATAGTAACTTCTAGTAGGAGTAACAAGCCTTCCATATAATTAGATAGCTG
GTTTTCCGTCAAAAAGCATCAAAGTGCTGCCCTATA---TTG-GACACTA
TTTACAAACCAGAATA-GGT-CTAAATCTCCTGAGGATTAGCTCGG-AAG
AAAGATAAAAATATAGAAACTAAAT-TCACCTTAAAAGTAGGCTTAAAAA
CAGCCACCA-AACAACGTTCTAGTTAACAACTATAT--CGCTAAAGTAAT
ATCAAACCTA-AATTTTTC-TTAATAGAGGAACCTAACGCAACACT-CAC
--TT-CGTTAATGCACCGGCATTCTATTAGTATT-CAAC--AACCAGCTT
TCTACAAA-ATTTAA-AAAC-TGAAACCAA-AAAACACTACA---CCACA
AACCTATATAAAGCGAACTCGGCAATTACGTT--CTTTGCCTGTTTACCA
AAAACATCGTCTTCTGATCACAAGC--ATAGAAGATAATGCCTGCCCAGT
GA-A-AT----TTAAACGGCCGCGTTAGCGTGAGCGTGCTAAGGTAGCGT
AATAAATAGCCTCTTAATTGGAGGCCAGTGAAAGGCAAGACTAGGAACAC
CTGTGCTCTTTATACCAAAAAAATTTTTCATCTAAGTGAAAAGACTTAGA
TACTAAAGGAAGACGAAAAGACCCCGCGGAACTTC-ATCTTTTCT-TACA
CTACTGCCCA-GTAGCACAAAGATGTAAAAGATTTGATT-GGGGCAATCT
CGGAACTACCCAAGCTTCCGA-TTCCTACTAAAACA--CATCTAAAATTT
GGTACAGACAA-AACAGCAGTTACCCCGGGGATAACAGCGTCATCCAACT
TAAGAGTACACATCGAAAGTTGGGTTTGCGACCTCGATGTTGGCTTAAGG
TTATCCACATTAGTGCAACCGCTATGAAAGGACAGTCTGTTCGACTTATA
TACCCTTACACGAGCTGAGTTAAGACCGGCGCAAGCTAGGTTGGTTTCTA
TCTCCTTTATT----AACACCCTCCTTGATTGTACGAAAGGACCCCAAGG
GGTGCACCCAATCTAAGCACACAAAATAAAC---CTCATACCATCTCCTT
A---AG--TGACCCC--------
>Potomida_littoralis
T-----T-AATATTTCATTGACGTATCAAGTTAACTATACTAGTTAAACT
ACATATGGTAGCCCACGCACATTGTGCCTAAGTGGCTAAACTTATAGTAG
GGCCTTTAACAAGCCCTAAATCAGT--A-AATTTAGCCCTAGACTCTTCC
TACAA----GTCAAAGGCCCTG--CCCACAACACCAATGTCCTATATTAG
CTTA-GCTAGGAGACTAGGCCCCAGAAAACAAGTA-AA-CAGGGGTGGCT
AAAA-TGGTGCCAGCAGTCGCGGTTATACCATTACCCCAAGTTAATTATC
TCAATCAG-GGACAAACCC--CAAAC-----GACTAAACAATTATCTTCT
TATGTAAAAAA---TAAATTTCAACTAAACCCGAACGAGTCCTAT--AAT
CCT-GTCCCAACAAACCACAACCTCAAAACCCGGATTAGATACCCGACTA
-TTGTGTGGCCCAACATATA-AAAGAACACTACAAGCGAAAGCTCAAACC
TCAAACAATGTGGCGGTGCTTAACTCCCTATC-AGGGGATCCTGTGTCTT
AATTCGATAATCCACGA-AAACCTTAACTCCCCTAGCCCAC--AGCTTAT
GTATGGCC-GTTTACGCTTGCTCAAAAAAGACCCCCAAAGGAAGCAACAG
GGCC-CCACTCCCCCTAATTCAGGTGACATATAGCCAATGGTGAGCCGAC
TCATGGGATACAAATAAACACACTAC-CAAACTTAAGCCTTAAACCCTT-
AACAAAGGAGGACTTGAAAGTAAGACC-CG---CAT-CCATAAAACCGGT
CTGAACAAGAACTTAAGCGCGCACAAATCGCCCGTCACTCCGGCA-GTAA
AGCCGGATAAGTCGTAACATAGTAGGGGTAATGGAAATTGCCCCTAT---
CATAGCAAAATTAC-TTTCTCATAACACCTTAAACTTAAAGAAAACCCCC
ACATCC-CGCAGTACCACCTTGAAACTCGCCACAACCATTATA-CCCGCA
AGGGTAAACCCTTA----GCACACGACAGAAAAGCTAACATCT-TATCCC
TCTTGCATCATGGAGAAGCAACGCA-AAACTAACAA-TTTTAGGCTCCCG
-AATAACTATGAGCTACTAAACCTTAAAAATCAATGTATCACAATTGAC-
ACAGTAACCTTTAGTAGGAGTAACAAGCCTTCCATATAGTTATATAGCTG
GTTTTCCACCAAAAAGCATCGAAGTGCTGCCCTATAGAAAACTCATCATA
CCTACAAATCTCGATA-GGCGCTAA-TCTTCTGAGGATTAGCTCGG-AAG
ATAAACAAAAATAACAAACCCCAAT--CACCTCAAAAGTAGGCTTAAAAG
CAGCCATCG-AATAGCGTTCTAGCTAATAATCCTCA--ACCCAAAATAAT
ATCAAAATCTAA--TTTTC-CCCACAGAGGAACCTAGCACCAAACA-TAC
--CC-CGCTAATGTACCGGCATCCTATTAGTATTCCCAA--CATCTTTTT
TCTTTAAATATTAAA-ATAATCGAAACTTG-ATAACACACAA---CCACA
AACCCATATAAAGCGAACTCGACAACAACGTT--CTCTGCCTGTTTACCA
AAAACATCGTCTTCTGAACCCACAC--ATAGAAGATAATGCCTGCCCAGT
GACA-AT----TTAAACGGCCGCGTTAGCGTGAGCGTGCTAAGGTAGCGT
AATAAATAGCCTCTTAATTGGAGGCCAGTGAAAGGCAAGACTAGGAACAC
CTGTGCCCTTTATGTTAAAAAAACTTTTCATCCGAGTGAAAAGACTCGGA
TAATGGGGGAAGACGAAAAGACCCCGCGGAACTTTCACCTTTTCT-TACA
CTCCTGCCTA-GAGACATAAAAGTGTAGTAGGTTTGATT-GGGGCAATCT
CGGAACCACCTAAACTTCCGA-TTTC-ATTAAAAGA--AATTTAAAATTT
GGTATAGACTACAATAGTAGTTACCCCGGGGATAACAGCGTCATCCAACT
TAAGAGTACACATCGAAAGTTGGGTTTGCGACCTCGATGTTGGCTTAAGG
TTATCCACATTAGTGCAGCCGCTATGAAAGGATAGTCTGTTCGACTATTA
TACCCTTACACGAGCTGAGTTAAGACCGGCGCAAGCTAGGTTGGTTTCTA
TCTCCCCCACT----AACCCCCTCCTTGATTGTACGAAAGGACCTCAATG
GGTGCACCTAATCCAAGCACTCAATAAATCC--CCACCCCATAATTAACT
ACCTAAAACCCCTAA--------
>Solenaia_carinata
G-----TGAATATTTCATTGACGTATCAGGTTAACTAGGCTAATTGAACT
ACATATGGTAGCCCACACACATTGTGCCTTAGAG--TCAACTCATG-TAA
AGCCTTTAATAGGTTTAACTATAGTGTA-AGTTGACTTCAGGACTTCATC
ACCAATTGAACCTAAGGTTATAACCCCACAACACCAATGTCCTATATTAG
GCTA-GCTAGGACACTAGGCCCTAGAAAACAAGCC-AA-CAGAGGTGGCA
AAAA-TGGTGCCAGCAGTCGCGGTTATACCATTACCTCAAGTTAACCCAC
ACAAACAG-GGATCA----ACCACAA-----GACTAAAAAATTAACTTTC
TACGTAAAAAA---TAAATTATAACTAAACCCAACTAAGTCATTTTTACT
ACAAATCCCAACAAACCACAACCTCAAAACCCGGATTAGATACCCGGCTA
-TTGTGTGGCCCAACACA-A-AAAGAATACTACAAGCGAAAGCTCAAACC
TCAAACAATGTGGCGGTGCTTAACTCCTCATC-AGGGGATCCTGTGTCTT
AAATCGATAATCCACGA-AAACCTTAGCTTTCTTAGTACTC--AGCTTGT
GTATGGCC-GTTTATGCTTGCTCAAAAAAGA-TTAAAAAGGAAGCAATAG
AGTT-ACAC--CCCTTAATTCAGGTGACATACAGCCAATAGAAAGCTGAC
TCATGGGATACAAATAAATACACTAC-CAGAATTGAAAATCAAACTTTTT
AATAAAGGAGGACTTGAAAGTAAGATGATA---CATCACATAAAGGTAAT
CTGAACAAGAACTTAAGCGCGCACAAATCGCCCGTCACTCCGGCA-GTAA
AGCCGGACAAGTCGTAACACAGTAGGGGTAATGGAAATTGCCCCTAT---
CACAGC--CATCACC--CTATTTTACACAACAGAATTCAAGAAAATACTC
AT-CCCGCACAGTA-CACATCAAAACAGCCTT--ATATTAATGCCCGCAA
GGGCTATACCTTTC----GCACATTACAGAAAAGCTTACAACT-TGTCCC
TTTCGCATCATGGAGAAGCAACATA-AAATTAGCAA--CCTAAGCTCCCG
-AACAACTATGAGCTACTAAATCTTAAAAATCAATGTATCACAATTGAT-
AAATTAACTTTTAGTAGGAGTGACAAGCCTTCCATATAGTTAAATAGCTG
GTTTTCCTACAAAA-GCATCAAAGTGCTACCTTATAGAACACTGACA--A
TTCATAAACCCCTATA-AAGGCTAA-CCTTCTGAGGATTAGCTCGG-AAG
GGCTACAAAAATATATAAATCCTAT-TA--CCCAAAAGTAGGCTTAAAAA
CAGCCACCC-AATAGCGTTCCAGTTAATGACTCACC--TCAAAACACAAT
ATCCAATCACCAATTTAAAACCAACAAAGGAACTTAGCGTAGAACA-TAC
--TCACACTAATGAACCGGCATTCTATTAGTATTTATTC--AACA---CT
TATCCAAAAATTAAACAAAATCGAACCCTA-AAAATCCAACA---CCAAA
AAC-TATATAGAGTGAACTCGGCAACAAAGTT--CTCTGCCTGTTTACCA
AAAACATCGTCTTCTGAACTTATTC--ATAGAAGATAATGCCTGCCCAGT
GAAATAT----TTAAACGGCCGCGTTAGCGTGAGCGTGCTAAGGTAGCGT
AATAAATAGCCTCTTAATTGGAGGCCAGTGAATGGCAAGACTAGGAACAC
CTGTACCCTTTATATCAAAAAAACTTTTCATCTAAGTGAAAAGACTTAGA
TAGCAAAGGAAGACGAAAAGACCCCGCGGAACTTT-ACTTTTTCT-CGTA
TCCACGCCAA-GGAGCACAAAGATACAAAAAGTTGGATTTGGGGCAATCT
CGGAACC-TCCAAGCTTCCGA-TCTATGAAAAAGAA--AATTCAAAATTT
GATATAGACAA-AATAGAAGTTACCCCGGGGATAACAGCGTTATCCAACT
TAAGAGTACACATCGAAAGTTGGGTTTGCGACCTCGATGTTGGCTTAAGG
ACATCCACATTAGTGCAACCGCTATGGAGGGATAGTCTGTTCGACTATTA
CACCCTTACACGAGCTGAGTTAAGACCGGCGCAAGCTAGGTTGGTTTCTA
TCTCCTTTAA-----AATATTCTTCTTGATTGTACGAAAGGACCCCAAGA
GATGCACCCAATATAAGCACACTTTAAACTC--ATTACCTCTTTAAACAA
AACTACAACTATAAT--------
>Sinohyriopsis_cumingii
--------AATATTTCATTGAAGTACCAAGTTAGTTATTCCAATCAAACT
ACATATGGTAGCCCACACGCACTGTGCAACACAGATTAGTTTTAAA--TA
CTCTTTTAACAAGCT------------A-AATTAGTCTCTAATCTAGGAC
-CTTATACGGTCTAAGGCTC--ACCTCACAACACCAATGTTCTATATTAT
GCTA-GCTAGGAAACTAGGCCTTAGAAAACAAGAATAA-CAGAGGTGACA
AAAG-TGGTGCCAGCAGTCGCGGTTATACCACTACCTCAAACTAACTCTC
TCAAATAACGGATAACTGCA-----------GGCTTTAAGTTTAACTTTT
TATGTAAAAAG---TAAATTATAACTAAACCCAAACCAGCCCTACCACAC
CACAA-CCCAACAAACCACAGCTTCAAAACTCGGATTAGATACCCGATTA
-TTGTGTGGCCCAACA---A-AAAGAACACTACAAGCGAAAGCTTAAACC
TCAAACAATGTGGCGGTGCTTAACTCCTCATC-AGGGGATCCTGTGTCTT
AATTCGATAATCCACGA-AAACCCAAGCTTTTCTCGTATTTT-AGCTTGT
GTATGGCC-GTTTAAGCTTGCTCAAAAAAGACTTA-AAAGGAAGCAATTG
GGAC--CACTCCCAGTAATTCAGGTGACATACAGCCAATGAAAAGCGGAT
TCATGGGATACAAATAAACACACTAC-CAGCCCTAAACCTAAAAACCTT-
AGCAAAGGAGGACTTGAAAGTAAGGC--TT---CAATCCACAATACTAGC
CTGAACAAGAACTTAAGCGCGCACAAATCGCCCGTCACTCCGGCA-GTAA
AGTCGGATAAGTCGTAACATAGTAGGGGTAATGGAAATTGCCCCTAT---
CACTGCTTAGATTA----AAACAAACTTCTAAAAATTAAAGGAAATCCCC
ACATTACA-CAGTATTTTCTAAAAACC----TTCCCACCTAAAACCGCAA
GGACTTCCACTCT-----GCTCTACCAAGAAAAGCTAATTCC-TTGTCCC
TTTCGCATCATGGAGAAGCAACACA-ACCTTAAAACT--TTAAACTCCCG
-AACAACTATGAGCTACTAGACCTTAAAAGCCAATGTTTCACAATTGGTC
AGACTAACTTCTAGTAGAAGTAACAAGCCTTTCATATAGTTAGATAGCTG
GCTTTTCCTAAAAA-GCATCATAGTGCTACTTTATAGAGTAACTTTCCAC
CTAACTCT-----CTATAAGTGCCAACCTCTTGAGGATTAGCTCTAGAGG
ACTTACAAAA----TACAAGAACCCACCCTTCGAAACGTAGGCTTAAAAT
CAGCCACCC-AACAACGTTCTAGTTAACCTACACCAAACACAACAACATA
-----AAATTTGCATTTTA--CCTTAAGGAAATTTAATGTAAAATT-CCA
--C-ACATTAATAAACAGGCATTTTATTAGTATTAAAACA------ACTA
CTTTCAAAAAACTAAAAAGAATAGAACCAC-AATAGACATTAATCCTAT-
---CTGTATAAAGCGAACTCGGCAAATAAGTT--CTCTGCCTGTTTACCA
AAAACATCGTCTTTTGA-CCAAAACGCATAAAAGATAATGCCTGCCCAGT
GAAAACT----TTAAACGGCCGCGTTAGCGTGAGCGTGCTAAGGTAGCGT
AATAAATAGCCTCTCAATTGGAGGCCAGTGAATGGCAAGACTAGGAACAC
CTGTACCTTATACACTAAAAAAACTTTTCGTCTAAGTGAAAAGACTTAGA
TAATGAAGGAAGACGAAAAGACCCCGCGGAACTTTACCTTCTCCC----A
CTCCCCTGCCCAGAAGCACAAAAGACCAAAGGTTTGATT-GGGGCAATCT
CGGAACCACCAA-GCTTCCGATTTCTAGCAGAAA-T--GATCCAAAATTT
GATAAAGACCAAAA-AGAAGTTACCCCGGGGATAACAGCGTAATCCAACT
CAAGAGTACACATCGAAAGTTGGGTTTGCGACCTCGATGTTGGCTTAAGG
TTATCCACAATAGTGCAACCGCTATGATAGGATAGTCTGTTCGACTATCA
TACCCTTACACGAGCTGAGTTAAGACCGGCGCAAGCTAGGTTGGTTTCTA
TCTCCTTTATA----AACACTATTCTTGATTGTACGAAAGGACCCCAAGA
GATGCACACAATAAAAGCATTTTATATAAAA--CAAATTCGCAGTAATAA
CCCTAA---AAGTTT--------
>Margaritifera_monodonta
AC------AATATTTCATTGACGTATGAAGTTAATTATCCTAATTTAACT
ACATATGGTAGCCAACACACATTGTG--ACATAACCCAAACCCATCCATA
CACCTTAAACAGGTGTGTCATAGGCCAACGGTCAAGACACTTCAAAGAAA
ATCCCAGGTTTCAA------CACACCCACAACACCAATGTCCTATATTAC
AGTA-GCTAGGAAACTAGACCTTAGAAAA-AAGCATA---AGGAGCGACA
AAATG-GGTGCCAGCAGTCGCGGTTACACCCATACTCCAAATTAACTACA
ACC--CACCACAGATGGTGAACACCCATTT-GACTACCAAATTAATTTAA
ACCGTAAAAAGATTTATCTCCAGGTTAAACCCAAATAAGTCATAC-TACT
--CCATTCTTACAAACCACAAAA-CAAAACTCGGATTAGATACCCGACTA
-TTGCGTGGCCCAACA-GCAAAAAGAATACTAAGAGCGAAAGCTTAAACC
TCAAACAATGTGGCGGTACTTTACTCCATATC-AGGGGATCCTGTATCTT
AAACCGATAATCCACGAATGATCAAAGCTTCTCTAGTAATC--AGCTTGT
GTATGGCC-GTTTATGCTTGCTCAAAGAAGACCCA-AAAGGGAGCAA-AG
AGAGGACATCTCGACCAATTCAGGTGACATACAGCCAATGAGAAGCTGAC
TTATGGGATACAAATAAATACAATTACCAGATT--AGGCCTTAAAACTCC
TATGAAGGAGGACTTGAAAGTAAA-TGGCA------CACACATAGTGCAT
TTGAATAAGAACTAAAGTGCGCACAAATCGCCCGTCACTCCTGCGGCTAA
AGCGGGATAAGTCGTAACACAGTGGGGGTAATGGAAATTGCCCCTATT--
--CACACAAATTAAACAGTATC-A--TAACCACACTTAAAGAAAATATTC
A-ACCACAAAAGTACCCGATAAAACCTCTATCAAA--TAAAAAACCGCAA
GGGCAAATCATCTA----GTCAAACAAAGAAAGAATAACCCCC-TCTCCC
TTTTGCATCATGGAGAAGCAACACTCACATTAATAACAATTAACCTCCCG
AAAAAA-TATGAGCTACTAACCCCTCAAAATTAATGTGTCATAATTAAT-
AAACTAGCCGTTAGTAGAAGTGACAAGCCTTTCACATTTTTTGATAGCTG
GTTTTCC-CTGAAAAGCATCAAAGTGCTGGTTTATGGCATCAATAACCCA
AATAT------CGCCACAAACCAAAAACTACCGAGGACAAGCTCGGTAGC
TTTCTTAAAATAAGTCAACCCACAAAGT----TAAAAGTAGGCTTAAAGA
CAGCCAACT-TACTGCGTTCTAGTAAACAGACACCACCAAAACATATAGA
ATAAACAA-----ATTTTAACCTATAAGGGAACCTGACGCGGAACAATCT
-ACAACCTTACCAAACAGGCATCCTATTAGTATAACTTACTTAA------
TTCAACACTTCTTATAAAAAAT-AAGTGAACTCAACCTACAGTAAAAAAA
TAACTATGCGTAACGAACTCGACAACACCGCT--TTCCGCCTGTTTACCA
AAAACATCGTTTCTCGAAAACACCAACATGAGAAATAATGCCTGCCCAGT
GAATACCAAATTTTAACGGCCGCGTTAGCGTGAGCGTGCTAAGGTAACGT
AATAAATAGCCTTTTAATTGGAGGCCAGTGAACGGCAACACGGAAAACAC
CTGTATCACACATATTAGTAAAATTTTATTTTTGGGTGAAAAAGCCCAAA
TAATCAAGGAAGACAAAAAGACCCCGCGGAGCTTCACTTTATTGGGCTAA
GCAAATCCTACAGATTAAGCCATGCTTACAAGTTTGGTT-GGGGCAACCC
TGGAATCACCAAAGCTTCCAG-TCATAATTAAGAAACGCATCAAAAACGT
CTT-CGGGCCAAAA-AGCAGTTACCCCGGGGATAACAGCGTAATCCAACT
CAAGAGTACACATCGAAAGTTGGGTTTGCGACCTCGATGTTGGCTTAAGG
TAATTCACATTAGTGCAGCCGCTATGAGAGAATAGTCTGTTCGACTATTA
TACCCTTACATGAGCTGAGTTAAGACCGGCGCAAGCTAGGTTGGTTTCTA
TCTCCTGT-TT--ATAACTATACTCTCAATTGTACGAAAGGACCCTGAGA
TATGCAAACCTAAGCAATCACCAATAAAT----TCATAACCCCATACTAA
ATGGAATTATAAAAAGACTACCA
>Margaritifera_marocana
-T------AATATTTCATTGACGTATAAAATTAATTACCCTAATTGAACT
ACATATGGTAGCCAATACGCATTGTG--ACACA-CCCAAACCCAATAA-A
CGCCTTAAACAGGCGTAATCATGGATTACGGTCAAGATACTTCTTAGTAA
ATCTAAGGTTACAAACAAAACTCACCCACAACACCAATGTCCTATATTAC
AGTA-GCTAGGAAACTAGGCCTTAGAAAA-AAGTGTA---AAGAGTGACA
AAAGG-GGTGCCAGCAGTCGCGGTTACACCCCTACTCTAAATTAATTACA
ACT--CACCAAAGAAGGCAAATATTCACCAAGACTATTAAGCCAATTTAC
AACGTAAAAAGACTAATTTATAAGCCAGACCCAAACAAGTCATAT-CTAT
GCCTACTCCTACAAACCACAAAA-CGAAACTCGGATTAGATACCCGACTA
-TTGCGTGGCCCAACA-GCAAAAAGAAAACTAAAAGCGAAAGCTTAAACC
TCAAACAATGTGGCGGTACTTTACCCCATGTC-AGGGGATCCTGTATCTT
AAATCGATAATCCACGAACAATCAAAGCTTCTCTAGTAATC--AGCTTGT
GTATGGCC-GTTTATGCTTGCTCAAAGAAGACTCA-ATAGGAAGCAA-AA
AGAAGACACTTCAACCAATTCAGGTGACATACAGCCAATGAGAAGCCGAC
TTATGGGATACAAATAAACAAAATTACCAGATT--AGGCTTTAAAAGCCC
TATGAAGGAGGACTTGAAAGTAAAATGACA------CACACATAGTGCAT
TTGAACAAGAACTAAAGTGCGCACAAATCGCCCGTCACTCCTGCGATTAA
AGCGGGATAAGTCGTAACACAGTAGGGGTAATGGAAATTGCCCCTAAC--
--CACACAACTCTAAAACTACCTA--TAACCGCGCT-AAAGAAAATACTC
A-AATCATAAAGTATCATACAAAACCATT-TCAGA--TAACAAACCGCAA
GGGTTAAAAAATTA----GTTAAAAAAAGAAAGAATAACTCCC-CCTCCC
TTTTGTATCATGGAGAAGCAACATTCATATTAATGACAATTAAACTCCCG
AAAAAA-TATGAGCTACTAACTCTT-AAAATTAATGTATCACAATTAAT-
AAACTAGCCGTTAGTAGAAGTAACAAGCCTTCCACATTTTTTGATAGCTG
GTTTTCC-CTAAAAAGCATCAAAGTGCTAGCTTATGGCATCACCCATTCC
TACAT------AGCCACAAACTAAAAATTACTGAGGATAAGCTCGGTAAC
ACCACAAAAATAAACAAACCCGCATAAT----TACAAGTAGGCTTAAAAA
CAGCCAACTACAACGCGTTCTAGCGCATAAAAATCAATAAGACATATATA
ACCG-CTC-----ATTTTAACACATAAGGGAATCTAAAGCATAACAATCT
TATAACCTTACCAAACAGGCATTCTATTAGTATAACTTTCCAAG------
TTCAACACATAATATAAAAATCCAAGTGGACCTATAATCAATAATAAAGT
AAAATATACGTAACGAACTCGGCAATACTGTT--TTTCGCCTGTTTACCA
AAAACATCGTTTCTCGTAA-CTCCAACATGGGGAATAATGCCTGCCCAGT
GAACACTAAATTTTAACGGCCGCGTTAGCGTGAGCGTGCTAAGGTAGCGT
AATAAATAGCCTCTTAATTGGAGGCCAGTGAACGGCAACACGGAAAACCT
CTGTATCACGTATATTAATAAAATTTTATTTTTGGGTGAAAAAGCCCGAA
TAACCGAGGAAGACAAAAAGACCCCGCGGAGCTTTACTTTATTTGGCTAA
ACAAATCTACCAGATCA-GCTATGCTAATAAGTTTGGTT-GGGGCAACCC
TGGAACCGCTAAAACTTCCAG-TATCAGTTAAAACAT-CATCAAAAACAT
CTT-TGGACTAAAA-AGAAGTTACCCCGGGGATAACAGCGTAATCCAATT
CAAGAGTACGCATCGAAAATTGGGTTTGCGACCTCGATGTTGGCTTAAGG
TAATTCACATAAGCGCAGCCGCTATGAGAGAATAGTCTGTTCGACTATTA
TACCCTTACATGAGCTGAGTTAAGACCGGCGCAAGCTAGGTTGGTTTCTA
TCTCCTCCATT--ACCACCACACTCTCAATTGTACGAAAGGACCATGAGA
TATGCAAATTTTAGCAATCACTAGTAAACATCGCTAATACTCCACAACTA
ATTCGACTCCAAGAACGTCA--A
