# Supplementary material for: Complete paternally inherited mitogenomes of two freshwater mussels Unio pictorum and Sinanodonta woodiana (Bivalvia: Unionidae)
Source: PeerJ. 2018 Sep 11;6:e5573. doi: 10.7717/peerj.5573 (PMC6138038; doi:10.7717/peerj.5573)
Supplement: Supplemental Information 1 — Each file represents the alignment of particular set of loci in fasta format or in xml format suitable for direct use in BEAST. [file peerj-06-5573-s001.zip › rDNA M.fa]

>Unio_delphinus
-AA--TAACACTTCGTTCTGATGCTAAATTAGTTAAGACTTCTAAACTAC
ATATGGTAAACTAACAAAGCTTTGTGAA-CAATCTACTAA---T-AAAAC
CTAATGTTCAACACATTAGA--------ATTTTAATTTTAGAAACAGAGT
ATTTAAACACACTC-TACGGA-AATC-GC-------CCACAACACCAATG
AACTATATTGATAT-TATAGCTAGGAAACTAGGCAACAGAGATAGT-CAA
TTACAAGTGACTAAATAAGGTGCCAGCAGTCGCGGTTACACCTAATCTTG
AAGCTAATTTTTTCAA-A-----AAAGGGGCACCATGTATA--ACTGATC
TCAATTTA---ACCTGCAAAAGTAAAATTTTAACTTTAATCAA-TATACC
CCAACAGATCTTACC------ACTCCCTCACACAAACCACATC-TACAAG
ACAGGGATTAGATACCCCTTTATTGCGTGGCCCAACA-TAACAAACACTA
AAAACGAAAGTTCCAAACTTAAAGAA-CGTGGCGGTGTTCTACA-CCTTA
TTAGGGGATCCTGTGGCTTAATTCGATAATCCACGATTAAATAAAGCTTT
ATTAGTT--CACAGCTTATGTATGGCCGTATT---ATGTCTGCACAC--T
AATGTTATAATAGGAGACAG-CC-AAAGTTAAA-ACTTTACAAATACAGG
TGACATATAGCCTATATAAAGCAGTTCA-TGGGATACAAATAACAATTAT
TACCCGAAAGTAATTTGAAATTTTT-ACAAAAAGGAGGA-CTTAAAAGTA
AGATT-AAAACAACATTTTAATCTGAACAAGATCTAGAACGCGCA-CAAA
TCGCCCGTCACTCCC-GACT---CTAA-TCGGGACAAGTCGTAACATAGT
AGGGGTAACGGAAGTTGCCCCTA--A-----AAAT---ACTATGTACTAG
ACTATATCCACAACTTTA-TAAGACAAACCATAATCAG-ATTAGTAAT--
ACCAAAAAAATTCTAA-TTTTCTAAACTACCGCAAGGTATA---CTAAAA
ACTATGAACCTAGAAGTGACTAACTCACCTACCTTTTGCATAATGTAATT
GCAAGAACAA-AA-GATTTATTTATCCTTTCCCGAAAAGTGGAGAGCTAC
TACAAACA--TTTAA---CCC---TTAATGTAACACTATTAAAACA-CAG
TTTATAGTAGCA-GCAAAATACCTATCGA-GCCATTTGATAGCTGGTTGT
C-CCTTAAAGACATATAAGTGTCTTTTTACA--GAAAAAA--AATCAAAT
AATTCT-TCTGTAAAAAAA-CTCTAAGGAGGACAAGCCCCTTAGAGCCCC
--TAGAAATAGTAGAAT---AATAACACCTCAGAAAGGCTTAAAAACAGC
CAAACAT-ATCCGTTATAGGAAATGACACTAAA--A--ATCAAAATAAAT
-TACTAA------ATTCTTAACCATCAAGGAACCTTACAGATCAACC-AA
CCCTT-TAATGAACCGGCAA-TTATTAGTATCACA--AAGTTTATTAAAA
AGGTTCATCAAATATAAATAAAACAACCTAAAATATAACTTTAACACTTT
AATTTA--CCTTTGGTAATGAACTCGGCAAAACTTTTCTTT-GCCTGTTT
ATCAAAAACATCGTCTTTTGCCAT-TACGCCCATAAAAGATACTGCCTGC
CCCATGAT---TTAAT----TTAAATGGCCGCGTTAGCGTGAGCGTGCTA
AGGTAGCGTAATAAACAGCTCCCTAATTAGGAGCCAGTGAATGGCCAAAC
AAAGAAAAACTTTATCAC-CAATGATAAGAAAAATTTTCTTCTAAGTGAA
AAGACTTAGATTAAAGAAAAAGACAAAAAGACCCCGCGGAACT--CCCTT
AAAGCTTTACCACTTAAATTAA-ACTTAAGCTTACAGCTAACTGGTTGGT
TGGGGCAACCTTGGAATAATTAAAACCTCCAT----TAATTTCAAAAAAC
CATGCAAAACTTACTATGGACCACATTT-GTAGTTACCCCGGGGATAACA
GCGTAATCCAACTTAAGAGTACGAATCGAAAGTTGGGTTTGCGACCTCGA
TGTTGGCTTAGGGAA-----------------------------------
GCCACTTG-GCGCAACCGCTAAGTTAC-AAGGCCAGTCTGTTCGACTGC-
TAACCCCCTACATGAGCTGAGTTAAGACCGGCGAGAGCTAGGTTGGATTC
TATCTTTTCCTTTTAATATAA-ATTCTTTATTGTACGAAAGGACCCAAAG
AAGCACAC-----TAAAGTGTTTACAATAAATA--AAATCAACTTTTATG
TTAATTAACCACTTTAATA--------------------
>Unio_pictorum
-AA--TAACACTTCGTTCTGATGCTAAATTAGTTAAGACTTCTAAACTAC
ATATGGTAAACTAATAAAGCTTTGTGAA-CAATCTATTGA---T-AAAAC
CTAATGTTCAACACATTAGA--------ATTTTAATTTTAGAAACAGAGT
ATTTAAACACACTC-TACGGA-AATC-GC-------CCACAACACCAATG
AACTATATTGATAC-TATAGCTAGGAAACTAGGCAACAGAGATAGT-CAA
TTACAAGGGACCAAATAAGGTGCCAGCAGTCGCGGTTACACCTAATCTTG
AAGCTAATTTTTTCAA-T-----AAAAGAGGCACATGTATA--ACTGATC
TCAATTTA---ACCTGCAAAAGTAAAATTTTAACTTCAATTAA-TATACC
CCAACAGATCTTACC------ATTCCCTCACACAAACCACATC-TACAAG
ACAGGGATTAGATACCCCTTTATTGCGTGGCCCAACA-CAACAAACACTA
AAAACGAAAGTTCCAAACTTAAAGAA-CGTGGCGGTGTTCTACA-CCTTA
TTAGGGGATCCTGTGGCTTAATTCGATAATCCACGATTAAATAAAGCTTT
ATTAGTT-TCACAGCTTATGTATGGCCGTATT---ATGCCTGCACAC--T
AATGTTACAACAGGAGACAA-CC-AAAGTCAAA-ACTTTACAAATACAGG
TGACATATAGCCTATATAAAGCAGTTCA-TGGGATACAAATAACAATTAT
TACCCGAAAGTAATTTGAAATTTTTTACAAAAAGGAGGA-CTTAAAAGTA
AGATT-AAAACAACATTTTAATCTGAATAAGATCTAGAACGCGCA-CAAA
TCGCCCGTCACTCCC-GACT---CTAA-TCGGGACAAGTCGTAACATAGT
AGGGGTAACGGAAGTTGCCCCTA--AT----A--T---ACTATGTACTA-
ACTATA-CCACAACTTTA-TAAGACAAACCATAATCAG-ATTAGTAAT--
GCCAAAAAAATTCTGACTTTTCTAGACTACCGCAAGGTACA---CTAAAA
-CTATAACCCTAGAAGTGACTAACTCACCTACCTTTTGCATAATGTAATT
GCAAGAACAA-AA-GATTTATCTATCCTTTCCCGAAAAGTGGAGAGCTAC
TACAAACA--TTTAA---CCA---TTAATGTAACACTATTAAAACA-CAG
TTTATAGTAGCA-GCAAAATACCTATCGA-GCCACTTGATAGCTGGTTGT
C-CCTTAAAGACATATAAGTGTCTTTTTACA--GAAAAAA--A-TAAAAT
AATTCT-TCTGTAAAAAAAACTCTAAGAAGGACAAGCCCCTTAGAGCCCC
--TAGAAATAGCAGAAT---AATAACACCTCAGAAAGGCTTAAAAACAGC
CAAAAAT-ATCCGTTATAGGAAATGACACTAAA--A--ATCAAAATAAAT
-TACTAA------ATTCTTAACCATCAAGGAACCTTACAGACTAACC-AA
CCCTT-TAATGAACCGGCAA-TTATTAGTATCACA--AAGTTTATTAAAA
AGGTTCATCCAATATAAATAAAACAACCTAAAA-ATAACTCTAACACTTT
AATTTA--CCTTTGGTAATGAACTCGGCAAAACTTTTCTCT-GCCTGTTT
ATCAAAAACATCGTCTTTTGCCAT-TACACCCATAAAAGATACTGCCTGC
CCCATGAT---TTAAT----TTAAATGGCCGCGTTAGCGTGAGCGTGCTA
AGGTAGCGTAATAAACAGCTCCCTAATTAGGAGCCAGTGAATGGCCAAAC
AAAGAAAAACTTTATCAC-CAATGATAAGAAAAATTTTCTTCTAAGTGAA
AAGACTTAGATTAAAGAAAAAGACAAAAAGACCCCGCGGAACT--CCCTT
ACAGCTTTACCACTTAAATTAA-ACTTAAGCTTACAGCTAACTGGTTGGT
TGGGGCAACCTTGGAATAATTAAAACCTCCAT----TAATTTCAAAAAAC
CATGCAAAACTTGTTATGGACTACATTT-GTAGTTACCCCGGGGATAACA
GCGTAATCCAACTTAAGAGTACGAATCGAAAGTTGGGTTTGCGACCTCGA
TGTTGGCTTAGGGAA-----------------------------------
GCCACTTG-GCGCAGCCGCTAAGTTAC-AAGGCCAGTCTGTTCGACTGC-
TAACCCCCTACATGAGCTGAGTTAAGACCGGCGAGAGCTAGGTTGGATTC
TATCTTTTCCTTTTAACATAA-ATTCTTTATTGTACGAAAGGACCCAAAG
AAGCACAC-----TAAAGTGTTCACAATAAAAA--A---CAACTTTTACA
TTAATTAACCATTTTAATA--------------------
>Unio_crassus
-AAAATAACACTTCGTTCTAATGCCAAATTAACTAAGACTTCTAAACTAC
ATATGGTAAATTAGTTAAGCTTTGTGAA-CAATCTACTGA---T-AAAAT
AAGATATTTAATATATCATA--------ATTTTAACTTTAGAAACAGAAT
ATTTAAACATATTC-TAAGGATGACC-AC-------CCACAACACCAATG
ACTTATATTG-TAT-ACCAGCTAGGAAACTAGGCAACAGAGATAGT-CAA
TTACAAGTGACTCAATAAGGTGCCAGCAGTCGCGGTTACACCTAATCTTG
AAGTTAATTTTCTCAA-------AAAAGAGGCACACATATA--ACTGATC
TCAATCTT---ATCTGCAAACGTAAAATTTGAACTGTAATAAA-TATATT
CCAACAGATCTTACT------ATTTCTTCGCACAAACCACACC-CACAAG
ACAGGGATTAGATACCCCTTTATTGAGTGGCCCAACA-CAACAAATACTA
AAAACGAAAGTTCCAAACTTAAAGAA-CGTGGCGGTGCTCTACA-CCTTA
TTAGGGGATCCTGTGGCTTAATTCGATAATCCACGACCAAATAAAGCTTT
ATTAGTT--CACAGCTTATGTATGGCCGTATT---ATGCCTGCACAC--T
AATGTTATAACAGGAGACAA-TT-AAAGTTAAA-ACTTTATCAATTCAGG
TGACATATAGCCCATATAAAGCAGCTCA-TGGGATACAAATAATCATTAT
TATCCGAAAGTAATTTGAAAATCTT-ACAAAAAGGAGGA-CTTAAAAGTA
AGGTT-AAAACAACATTTTAATCTGAATAAGATCTAGGGCGCGCA-CAAA
TCGCCCGTCACTCCC-GGGT---CTAA-TCGGGACAAGTCGTAACATAGT
AGGGGTAACGGAAGTTGCCCCTA--GA----A--T---ACTACGTATTCA
ACTATTACTACAACCTTAATAAGACAAACCATAATTAA-ATTAGTACT--
ACCAAACAAATTCTAATTCCTTCAA--CACCGCAAGGTATA---CTAATA
ACTTAAACCTTAGAAGTAATTAACTTACCTACCTTTTGCATAATGTAATT
GCAAGAACAA-AA-GGTTTATCTACCGTTTCCCGAAAAGTGGAGAGCTAC
TATAAACA--TT-AA---CCC---TTAATGTAACATTATTAAAACA-CAG
CTTATAGTAGCA-GCAAAATACCTGTCGA-GCCACTTGATAGCTGGTTGT
C-CCTTAAAGACATATAAGTGTCTTTTTACA--GAACAAT--CCAAATTG
TCTTAC-CCTGTAAAAAAAATTCTAAGAGGGACAAGCCCCTTAGAGCCAC
--TAGAAATAGTAGGAT---AACAACAACTCATAAAGGCTTAAAAACAGC
CAAACAT-ATCCGTTATAGGAAATGACACTATA--A--ATCAAAATAAAA
-TACTAA------ATTCT-AACCATTAAGGAACCTTATAGGTTAATTTAA
CCCTT-TAATGAACCGGCAA-TCATTAGTATCACA--AAGTTCACCAATA
TAGGTTTTTTA-CATAAAAAAAACAACCTCAAA--TAATACTAATACTTT
GACTTA--CCATTGGTAATGAATTCGGCAAAACTTTTCTTT-GCCTGTTT
ATCAAAAACATCGTCTTTTGTAAT-CACATTCATAAAAGATACTGCCTGC
CCCATGAT---TTAAA---ATTAAATGGCCGCGTTAGCGTGAGCGTGCTA
AGGTAGCGTAATAAACAGCTCTTTAATTAGGAGCCAGTGAATGGCCAAAC
AAAGAAAAACTCTATCAC-CAATGAAAAGAAAAATTTTCCTCTAAGTGAA
AAGACTTAGATTAAAGAAAAAGACAAAAAGACCCCGCGGAACT--TCCTT
ACAGCTTTATCACTTAAATTAATACTCAAGCTTATAGCCAAC-GGTTGGT
TGGGGCAACCTTGGAGTAATTAAAACCTCCAT----TAATTTCAAAAATC
CATGCAAAACTTAATATGGAATATACTT-GTAGTTACCCCGGGGATAACA
GCGTAATCCAACTTAAGAGTACGAATCGAAAGTTGGGTTTGCGACCTCGA
TGTTGGCTTAGGGAAA----------------------------------
GCTACTTG-GCGCAACCGCTAAGTTAC-AAAGCCAGTCTGTTCGACTGC-
TAACCCCCTACACGAGCTGAGTTAAGACCGGCGAGAGCTAGGTTGGATTC
TATCTTTTCTTATCAAC-TCA-ATTCTTTATTGTACGAAAGGACCCAAAG
AAGCACAA-----CAAAGTGTTC-CTATAAGCA--AAATAATCAATATCA
ATAATTGGCTATAATAATTAAGC----------------
>Aculamprotula_tortuosa
-G------CACTTTGTTCTGATGCTAAATTAACTAAGATTTCTAAACTAC
ATATGGTAAACCAA--AAATTTTGTGAA-TAATCTACAGG---T-AAG-C
AAGATGTTCAATACATTAAA--------ACTAAACCTTCAGAAACGGAGT
AC--GAACACACTC-CACGGTAAATC-AC-------CCACAACACCAATG
ATTTATTTTG---T-TTCAGCTAGGAAACTAGGCAACAGAGATAGT-CAA
TCACAAGTGACCAAATAAGGTGCCAGCAGTCGCGGTTACACCTAATCTTG
AAGTTAATTCCCACAA-T-----AAAGAGGTCTACAATATA--GATGATT
TTAACTTT---GCCTGTAAAAGTAAAATTTATACTTTGATAAA-TATACC
CAAATAGATCTTACT------ATTTCCCTCAACAAACCACACC--ACAAG
ACAGGGATTAGATACCCCATTATTGCGTGGCTCAACA-CAACAAATACTA
AAAACGAAAGTTCCAAACTTAAAGAA-CGTGGCGGTGTTCTACA-CCATA
TTAGGGGATCCTGTGGCTTAATTCGATAATCCACGACTAAACAAAGCTTT
ATTAGTT--CACAGCTTATGTATGGCCGTCTT---ACGCCTGCGCAC--T
AATGCTATAACAGGAGACAA-CT-AAAGTCAAA--CTTTAACAATACAGG
TGACATATAGCCTATATAAAGCAGTTCA-TGGGATACAAATAACTACTAT
TATCCTAAAGTAACTCGAAATCGTT-ACAAAAAGGAGGA-CTTAAAAGTA
AGATT-AAAACAATATTTTAACCTGAACAAGACATAGAGCGCGCA-CAAA
TCGCCCGTCACTCCCAGACT---CTAA-TCGGGACAAGTCGTAACATAGT
AGGGGTAACGGAAGTTGCCCCTA--AA----TATT-----CACATACTTA
G--ATAAATCTGAGTTTAATAAGACAAAACATAACTAG-ATTAGTACT--
ACCAAACAAACTCTAACCCT---AAAGACCCGCAAGGTACC---ATGAAT
CCTTAAACCACAGAAATGGTGTACCCATCTACCTTTTGCATAATGTAGTT
GCAAGAAATA-AACAAGTTAA--GTTGTTTCCCGAAAAGTGGAGAGCTAC
TATGAGCA---TCAA---CCC---TTAATGTAACACTATTAAGATAGCAG
CTTACAGTAGCA-GCGAAATACCTATCGA-GCCACTTGATAGCTGGTTAT
T-CCTAAAAGGCATATAAGTGCCTTCTTACA--GCACTCA--ACCAAAAC
-ACCTC-TTTGTAAGAAAAACCTTAAGGGGGACAAGCTCCTTAGGGCCAT
--TAGAAACAAATAAAC---AACAACACCTCATAAAGGCTTAAAAACAGC
CAAACAT-ATCCGTTATAGGAAATGACATCGTA--GT-ACCAAAACAAAA
-CAAAAA------GTTCT-AACCGTTAAGGAATCTTACAGAATAACT-AA
CTCTT-TAATGAACCGGCAA-CTATTAGTATCCTA--AAGCTACTTATTC
AAGTTCAT---AAATAGATAAAATAACCTCCTA-ATAATCCACAAGCTTT
AACTCA--CCACTGGTAATGAACTCGGCAAACCTATTCTTT-GCCTGTTT
ATCAAAAACATCGTCTTTTGTT-T-ACCACCCATAAAAGATACTGCCTGC
CCCATGAT---TTTA----ATTAAATGGCCGCGTTAGCGTGAGCGTGCTA
AGGTAGCGTAATAAACAGCTCCCTAATTAGGAGCCAGTGAATGGCCAAAC
AAAGAAAAGCTCTATCAC-CAATGAAAAGAAAACTTCTCCTCTGAGTGAA
AAGACTCAGATTAAAGAAAAAGACAAAAAGACCCCGCGGAACT--TCCAC
ACGGCTCTACTACTTAAACTAAAACCTACGTTTAGAGCTAATTGGTTGGT
TGGGGCAACCTTGGAGCAAAACAAACCTCCAC----T-ATTACAAAAAAC
CATAAAAAACTCAATAAGGAACACAATT-GCAGTTACCCCGGGGATAACA
GCGTAATCCAACTTAAGAGTACGAATCGAAAGTTGGGTTTGCGACCTCGA
TGTTGGCTTAGGGAAA----------------------------------
GCAATTTG-GCGCAGTCGCTAAGTTAT-GGTGCTAGTCTGTTCGACTAC-
TAACTCCCTACACGAGCTGAGTTAAGACCGGCGAGAGCTAGGTTGGATTC
TATCTTTTCCTACTAAC-TAA-ATTCTTTACTGTACGAAAGGACCCAAAG
AAGCACAC---ACCAAAA-GTGCTCCATAAACA-AAA--CGATCATTACA
ATAACTTATCAC---------------------------
>Pyganodon_grandis
-------GCACTTCGTTCTGATGCTAAATTAGCTTTGGCTTCTAAACTAC
ATATGGTAACTTAAC-GTACTTTGTGAA-TAATCTACCGA---TTA-GGG
GAAATGTTTAACACACTC-A--------ACCTGAACCTTAGAAA-AGGGT
GCTTTTACCTAA-------GGGAATA-AC-------CCACAACACCAATG
CATTATATTG-TCT--ACAGCTAGGAAACTAGGCAACAAAGATTGC-CGC
TCACAAGTGGCTAACTAAGGTGCCAGCAGCCGCGGTTACACCTAAACTTG
AAGTTAATTCCCCCAA-A-----AAAGAGGTCTA---TATA--ACTGATC
CCAATTTC---AATTGAAAAGTTAAAATTTAAACTTTTAGAAA-AATATC
CTAACAGATCTTATT------ATTCCCCTCAACAAACCACAAC-TACAAG
ACAGGGATTAGATACCCCATTATTGAGTGGCTCTACAACAATAAATACTA
AAAACGAAAGTTTAAAACTTAAAGAA-CGTGGCGGTGTTCTACATCCTTA
TTAGGGGATCCTGTGGCTTAATTCGATAATCCACGACTAATTGAAGCTTT
ATTAGTT--CACAGCTTATGTATGGCCGTATT---AAGTCTGCACAT--T
AACATAATAAAAGGAGACAC-TT-AAAGACATA--CTTTCCTAATTCAGG
TGACATATAGCCTATATAAAGCAGCTTA-TGGGATACAAATAATTATTCT
TATCAGAAAGTAGTTTGAAAATTCTACCAAA--GGAGGA-CTTAAAAGTA
AGTTT-AAAACAAAATTTCAAACTGAACCAGATCTAGAATGCGCA-CAAA
TCGCCCGTCACTCCTGGTCA---CTAA-TCAGGATAAGTCGTAACACAGT
AGGGGTAACGGAAGTTGCCCCTATAAC-----TATCC-ACTATTAACTTC
CTA-CAACTAGTA------TAAGGAAAGACGCAACTAG-ACAAGTATT--
TTCAAAAAAATTCCTACCATGC---ATACCCGCAAGG-GC----TTAAGT
AAATAAACCTTAGAATTGATCAAACCATTTACCTTTTGCATAATGTAACT
GCAAGAAAAA-GCAACTCAT---AATGTCTCCCGAAAAGTGGGGAGCTAC
TATAGCTA----TAA---CTT---CTAGTGTGACACTACTAGAACA-CAG
CCTACAGTAGCA-GCAAAATACCTATCGA-ACCACTTGATAGCTGGTTTT
T-CCTTAAAGACATGTAAGTGTCTTCTTTCA--GAAACCA--A-TAAAAC
TATT-T--CTGTAAGAAAAACTCTAATGGGGACAAGCTCTCTAGAGTTTT
--TAGAAAAAACAATAC----ACAAATTTTCAGAAAGGCCTAAAAACAGC
CAAAT-T-ATCCGTTACAGGAAACGACATCCCT--TT-ATTAATATCTAA
--TAAAA------ATTCT-ATTACTCAAGGAACCTAATAGGGTAACACAC
CCCTT-TTATGAACTGGCAA-TTATTAGTATCTAA--AAAGCAAGCATAC
ATAACTTTTT----TTAAAAAAATTGTCTCT-A---AATCATTGCTACAT
AATAT----CATTAGTAATGAACTCGGCAAAACTTTCCTCT-GCCTGTTT
ATCAAAAACATCGTCTTTTGTTAC-TATAAAGATAAAAGATAATGCCTGC
CCCATGAT---CTCT----ATTAAATGGCCGCGTTAGCGTGAGCGTGCTA
AGGTAGCGTAATAAACAGCTCCCTAATTAGGAGCCAGTGAATGGCTAAAC
AGAGGAAGACTTTATTAC-TAATGAAAAGAAAACTTTTCATTTAAGTGAA
AAGACTTAAATCAAAGAAAAAGACAAAAAGACCCCGCGGAACT--CCCTT
AAGACTTTACTATATAAAC-AAGGATTATACTTAAAATCAACTGGTTGGT
TGGGGCAACCTTGGAGCAACACAAACCTCCAT----TTACTACAAAATCT
TATTCAAAACTCAATGTGGACCATATTT-GCAGTTACCCCGGGGATAACA
GCGTTATCCAGCTTAAGAGTACGAATTGAAAGCTGGGTTTGCGACCTCGA
TGTTGGCTTAGGGAAA----------------------------------
GCAACTTG-GTGCAGCCGCTAAGTT-C-AATGCCAGTCTGTTCGACTGC-
TAACCCCCTACACGATCTGAGTTAAGACCGGCGAGAGCTAGGTTGGATTC
TATCTTTTCTT-CAAAAACAA-TTTCTTTATTGTACGAAAGGACCCAAAG
AAACACAC---T-AAGAGTGCTTACTTGAAACA-AAAACCATTTATACAA
ACTTACACTCACT--------------------------
>Utterbackia_peninsularis
--------CACTTCGTTCTGATGCTAAGTTAACTATGACTTCTAAACTAC
ATATGGTAATTTATT-GTGCTTTGTGAA-CAATCTACTGA---TTAAGGG
GAGATGTTTAACACACTC-A--------ACCTAAACGTTAGAAA-CGGGT
GCTTTTACCCAC-------GGAAT---AC-------CCACAACACCAATG
CATTATATTG-TCT-TACAGCTAGGAAACTAGGCAACAGAGATTGT-CAC
TCACAAGTGTCTAACTAAGGTGCCAGCAGTCGCGGTTACACCTAAACTTG
GGGTTAATTTTCTCAA-A-----AAAGAGGTTTAA--TGTA--ATTGATC
TCAATTTC---CCTTGTAAAGTTGGAATTCAAACTTCCGGCAA-AATACC
CTAACAGATCTTATC------ACTCCCCTCAACAAACCACAAC-TACAAG
ACAGGGATTAGATACCCCATTATTGAGTGGCCCCACAATAACAAATACTA
AAAACGAAAGTTTCAAACTTAAAGAA-CGTGGCGGTGTTCTACAACCTTA
TTAGGGGATCCTGTGGCTTAATTCGATAATCCACGACTAATTGAAGCTTT
ATTAGCT--AACAGCTTATGTATGGCCGTAAC---AAGTTTCCGTTT--T
AACAAGATAAAAGGAGACCC-GT-AAAGAAATA--CTTTATTAACTCAGG
TGACATATAGCCCATATAAAGCAGTTCA-TGGGATACAAATAACCATTAC
TATCAGAAAGTAGTTTGAAAATTCTACCAAA--GGAGGA-CTTAAAAGTA
AGCTT-AAAACAAAACTTTAAACTGAACAAGATCTAGAACGCGTA-CAAA
TCGCCCGTCACTCCTGGTTA---ATTA-CTGGGATAAGTCGTAACACAGT
AGGGGTAACGGAAGTTGCCCCTA-AAT-----TATTA-ACTACTAACTAT
TTT-TCTTTACTA------TAAAGCAAAATGCAGCTAG-ATAAGTATT--
CTCAAAAAAATTCTTACTCTTC---ACACCCGCAAGG-AC----CCCACA
ACATAAACCTTAGAATTGATAAACCCATCTACCTTTTGCATAATGTAACT
GCAAGAAAAA-ACAATTTAA---AATGTTTCCCGAAAAGTGGAGAGCTAC
TACAGCTA----CT----CTA---TTAATGTAACATTATTAATATA-CAG
CCTGTAGTAGCA-GCAAAATACCTATCGA-GCCACTTGATAGCTGGTTTT
T-CCTTAAAGACATGTAAGTGTCTTCTCACA--GAACCTA--A-TAAAAC
TATT-C--CTGTGAGAAAAACTTTAGAGGGGACAAGCTCTCTATAGTCTT
--TAGAAAAAACACCAT----ACAACTCTTCAGAGAGGCCTAAAAACAGC
CAAAC-T-ATCCGTTATAGGAAACGACATTTAC--AA-ATCAACATAAAA
--ATAAA------ATTCT-ATT-TTCAAGGAACCTACTAGAGCAAC-CAA
TTCTT-TTATGAACTGGCAA-TTATTAGTATTCAA--AAAGCAAGCATAT
ACAACCTTTT----TTTAAACCTTCGTTTCTTA---AATCTTTGCTATAT
AACTC----CACTGGCAATGAACTCGGCAAAACTTCTCTCT-GCCTGTTT
ATCAAAAACATCGTCTTTTGTCAC-CACACTTATAAAAGATACTGCCTGC
CCCATGAT---TTC-----ATTAAATGGCCGCGTTAGCGTGAGCGTGCTA
AGGTAGCGTAATAAACAGCTCCCTAATTAGGAGCCAGTGAATGGCCAAAC
AGAGAAAGACTTTATTAC-CAATGGTAAAAAAACTTTTCGTTTAAGTGAA
AAGACTTAAATAAAGGAAAAAGACAAAAAGACCCCGCGGAACT--TCCTT
AAGGCCCTATTACATAAAC-AAAACTCATGTTTAAGGCTAACTGGTTGGT
TGGGGCAACCTTGGAACAAAAAAAGCTTCCAT----TTTGTAAAAAACTC
TATACAAAACTTCCTGTGGACTATATTT-GTAGTTACCCCGGGGATAACA
GCGTCATCCAGCTTAAGAGTACGAATCGAAAGCTGGGTTTGCGACCTCGA
TGTTGGCTTAGGGAAACTGGGTTTGCGACCTCGATGTTGGCTTAGGGAAA
GCAATTTG-GTGCAGCCGCTAAATTAC-AATGCCAGTCTGTTCGACTGC-
CAACCCCCTACACGAGCTGAGTTAAGACCGGTGAGAACTAGGTTGGATTC
TATCTTTTCTT-TAAAAACAA-TT-CTTTATTGTACGAAAGGACCCAAAG
AAGCACAC---T-CAAAGTGACCACTTAAAACA-AGCCCC-----TATCA
AATAACAACTACT--------------------------
>Anodonta_anatina
TAAAGTAACACTTCGTTCTGATGCTAGATTAACTATAACTTCTAAACTAC
ATATGGTAAACTAAT-ATGCCTTGTGAA-CAATCTATAGA---TGAAGGA
-AGATGTTTAACACACTA-A--------CCATCAACCTTAGAAA-AGGGT
ACCTA-ACCCAC-------GGAAACT--C-------CCACAACACCAATG
AATTATATTG-TGC--ACAGCTAGGAAACTAGGCAACAGAGATTGTTCTT
TTACAAGTGACTAAATAAGGTGCCAGCAGTCGCGGTTACACCTAAACTTG
AAGTTAATCCTCACAA-A-----ATAGAGGCCTA---TATA--ATTGATC
CCAATTTT---CCTTGTAAAGTTGAAATTTAGACTACTA-TAA-AATACC
CTAACGGATCTTATT------ATTCCCCTCAACAAACCACAAC-TACAAG
ACAGGGATTAGATACCCCATTATTGAGTGGCTCTACACTAACAAACTCTA
AAAACGAAAGTTCCAAACTTAAAGAA-CGTGGCGGTGTTCTACATCCTTA
TTAGGGGATCCTGTGGCTTAATTCGATATTCCACGACTAGT-AAAGCTTT
ATTAGTT--TACAGCTTATGTATGGCCGTATT---AAGTCTGCACAT--T
AATGCAATAATAGGAGACAT-TT-AAAGCGAAA--CTTTAATAATTCAGG
TGACATATAGCCAATATAAAGCAGTTCA-TGGGATACAAATAATTATTAT
TACCCGAAAATAGTTTGAAAATTCTATTAAA--GGAGGA-CTTAAAAGTA
AGCTT-AAAACAACACTTTAAACTGAATAAGATCTAGAACGCGCA-CAAA
TCGCCCGTCACTCCCGGATG---CTAA-TCGGGATAAGTCGTAACATAGT
AGGGGTAACGGAAGTTGCCCCTA-AAT----ATATTT-ATTTTTAACTAA
ATAGTAACTAATA------TAAAGCAGAACGCAACTAA-TTGAGTACC--
TACAAACAAATTTTTATCATTA---ACATCCGCAAGG-GCA---TTAAAA
AAATATTTTTTAGAAATGATTTAATCATCTACCTTTTGCATAATGTAATT
GCAAGAAAAA-ACAAGCTAA---ATTGTTTCCCGAAAAGTGGAGAGCTAC
TACAGGCA----TAT---CAT---TTAATGTAACATTATTAAAACA-CAG
CCTATAATAGCA-GCAAAATACCTATCGA-GCCACTTGATAGCTGGTTGC
T-CCTTAAATACATATAAGTGTCTTCTTACA--GTTTTTA--AGTAAATT
TATTAC--TTGTAAGAAAAACTCTAGGGGGGATAAGCTCTCTAGAGTTTA
--TAGAAAAAAAAGTAT----ATAAACCATCAGAAAGGCCTAAAAACAGC
CAAAC-T-ATCCGTTACAGGAAATGACAATATA--AC-ATTAATATAAAA
-CTTAAA------ATTCT-AATACTCAAGGAACCTTGCTGAATAAC-TAA
CCCAT-TTATGAACTGGCAA-TTATTAGTATCTGA--AGCGAATAAAAAA
GCTTTTTTTT----TAAAAAAAAATAGCCCATT---AATTTTTCCAATTA
AACCT----CATTGGTAATGAACTCGGCAAAACTCTTCTCT-GCCTGTTT
ATCAAAAACATCGTCTTTTGCTTTATTCATCTATAAAAGATACTGCCTGC
CCAATGAT---TTTA----ATTAAATGGCCGCGTTAGCGTGAGCGTGCTA
AGGTAGCGTAATAAACAGCTCCCTAATTAGGAGCCAGTGAATGGCCAAAC
AGAGAATAGCTCTATCAC-CAATGATAGGAAAATTTTTCATTTAAGTGAA
AAAACTTAAATAAAAGAAAAAGACAAAAAGACCCCGCGGAACT--TCCTC
AAAGCTTTATTACATAAAC-AAAACTTATGCTTACATCTTACTGGTTGGT
TGGGGCAACCTTGGAGCAAAACAAACCTCCAT----TACTTTTAAAATAC
CATACAAAACTTGATATGGACTATATTT-GCAGTTACCCCGGGGATAACA
GCGTTATCCAACTTAAGAGTACGAATCGAAAGTTGGGTTTGCGACCTCGA
TGTTGGCTTAGGGAAA----------------------------------
GCAATTTG-GCGCAGCCGCTAAATTAC-AATGCCAGTCTGTTCGACTGC-
TAACCCCCTACACGAGCTGAGTTAAGACCGGCGAGAGCTAGGTTGGATTC
TATCTTTTCCT-CTAAAACAA-ATTCTTTATTGTACGAAAGGACCCAAAG
AAACACAT---A-TAAAGTGTCTTTATAAAGTT-ACAA--AACTATATTA
ATCTACA-CCAAT--------------------------
>Unio_tumidus
TAA-GTAGCACTTCGTTCTGATGTCAGATTAACTAAGACTTCTAAACTAC
ATATGGTAAGCTACCAGAGCTTTGTGAA-TAATCTACTGC---T-AATGT
TGCATGTTTAATACATTA-A--------ACCTTAACTTTAGAAACAAAAT
A-TCAAACATATTT-TATGGA-AATT-AC-------CCACAACACCAATG
ATTTATATTGTCCCACTTAGCTAGGAAACTAGGCAACAGAGATAGT-CAA
TTACAAGTGACTAAATAGGGTGCCAGCAGTCGCGGTTACACCTGACCTTG
AAGTTAATTCTTCCAA-A-----AAGGAGGTATTATATATATAGCTGATC
TCAATTTT---ACCTGCAAAAGTGAAATTTAAACTTAAACCAAATATACC
CTAACAGATCTTATT------ATACCCTCACACAAACCACACT-CACAAA
ACAGGGATTAGATACCCCTCTATTGCGTGGCTCTACACTAACAAACTCTA
AAAACGAAAGTTCCAAACTTAAAGAA-CGTGGCGGTGTTCTACA-CCTTA
TTAGGGGATCCTGTGGCTTAATTCGATAATCCACGACTAACC-AAGCTTC
ATTAGCC--CACAGCTTATGTATGGCCGCATT---ACGCCTGCACAC--C
AATGTTATAACAGGAGACAA-TT-AGAACCAAATATTCTAATAATACAGG
TGACATATAGCCCATATGGAGCAGTTCA-TGGGATACAAATAATCATCAT
TACCCGAAAGTAATTTGTAATTTTT-ACAAAAAGGAGGA-CTTAAAAGTA
AGATTTAAAACAATATTTTAATCTGAATAAGATCTAGAACGCGCA-CAAA
TCGCCCGTCACTCCCAG-CC---CTAA-TTGGGATAAGTCGTAACATAGT
AGGGGTAACGGAAGTTGCCCCTA--AA----AG-T---ATTATTTATTAA
CCATTAAAAGAGCCCTCACTAAGACAAAACATAATTAG-ATTAGTACT--
ACCAAATAAACTCTAACTTATT--AACTCCCGCAAGGAAT-----TTAAA
ACTAAAACCTTAGAAGTGATTAATTCACCTACCTTCTGCATAATGTAGTT
GCAAGAAATA-AA-AATTAAAC-ATTGCTTCCCGAAAAGTGGAGAGCTAC
TATAAGCAATTTTAA---CCT---TTAATGTAACACTATTAAAAAA-CAG
CTTATAATAGCA-GCGAAATACCTATCGA-GCCACTTGATAGCTGGTTGT
C-CCTTAAATACATATAAGTGTACTCTTACA--GTATAGA--T-CAACAC
TATTTC-TCTGTAAGAAAAACCCTAAGAGGGACAAGCTTATTAGGGCTAC
--TAGAAACAAGGTAAT---ACCAGTACTTCAAAAAGGCTTAAAAACAGC
CAAATAT-ATCCGTTATAGGAAACGGCACCAAA--A--ACCAAAATAAAT
-TAACAA------ATTCTAACCTATTAAGGGACCTTACAGGTCAACT-AA
TTCTT-TAACGAACCGGCAA-TTATTAGTATCACA--AAGTCACACAATA
TAAGTTTACCACTATAAATAAA-CAACCACAAAT---AATCAATCACTCT
AACCTA--CTATTGGTAATGAATTCGGCAAAACCTTTCTTT-GCCTGTTT
ATCAAAAACATCGTCTTTTGATAC-CACATTTATAAAAGATACTGCCTGC
CCCATGAT---TTAA-----TTAAATGGCCGCGTTAGCGTGAGCGTGCTA
AGGTAGCGTAATAAACAGCTCCCTAATTAGGAGCCAGTGAATGGCCAAAC
AAAGAAAAACTCTATCAC-CAATAAAAAGAAAACTTTTCTTCTAAGTGAA
AAGACTTAGATTAAGGAAAAAGACAAAAAGACCCCGCGGAACT--TCCTT
ATAGCTTTACTACTTAAATCA-TACTTAAGCTTATAGCTAACTGGTTGGT
TGGGGCAACCTCGGAGCAAATAAAACCTCCAT----TCATTTTTAAAACC
TATACAAAACTTTATATGGACCATACTC-GCAGTTACCCCGGGGATAACA
GCGTAATCCAACTTAAGAGTACGAATCGAAAGTTGGGTTTGCGACCTCGA
TGTTGGCTTAGGGAAA----------------------------------
GCAACTTG-GCGCAACCGCTAAGTTAC-AATGCCAGTCTGTTCGACTGC-
TAACCCCCTACACGAGCTGAGTTAAGACCGGCGAGAGCTAGGTTGGATTC
TATCTTTTACTTCATAAAATA-ATTCTTTATTGTACGAAAGGACCCAAAG
AAGCACAC-----AAAAGTGTTCATCATAAGCA-GAAACTAATCATTATA
ATAATCAACTAC---AATAAACC----------------
>Arconaia_lanceolata
--------CACTTCGTTCTGATGCTAAGTTAATTAAAACTTCTAAACTTC
ATATGGTAAAATA-CATAGCTTTGTGAA-TAATCTACCGA---T-GTGTC
TAATCATTTAACATGCTTAG--------ACCACAACCCTAGAAAAAGAGC
ACATAAA---ACTC-TACGGTAAGTTTAC-------CCACAACACCAATG
ACTTATATTG--TCTATCAGCTAGGAAACTAGGCAACAGAGATAGT-TAT
TTACAAGAGACCAAATAAGGTGCCAGCAGTCGCGGTTACACCTAGTCTTG
AAGTTAACTTCCACTATA-----AAAGAGGCCACACATATA----TGATC
TCAACTTT---ATCTGCAAAAGTAAAATTTAAACTTTGAGAAA--ATACC
CCGACAGATCTTATT------ATTCTCCTCAACAAACCACATT-AACAAG
ACAGGGATTAGATACCCCATTATTGCGTGGCCCAACACCAACAAACTCTA
AAAACGAAAGTTCCAAACTTAAAGAA-CGTGGCGGTGTTCTATG-CCTTA
TTAGGGGATCCTGTGGCTTAATTCGATAATCCACGACCAATTAAAGCTCT
ATTAGCT--CACAGCTTATGTATGGCCGTTTTTTAATGCCTGCGCAC--C
AATGCCACAACAGGAGACAA-TTTAAAAGTTAAGCTTTTAATAATACAGG
TGACATATAGCCTATATAGAGCAGCTCA-TGGGATACAAATAAACATTAT
TATCCGAAAATAGCTTGAAACTTCT-ACAAGAAGGAGGA-CTTAACAGTA
AGATT-AAAACAACATTTTAATCTGAATAAGATCTAGAACGCGCA-CAAA
TCGCCCGTCACTCCCGG-CA---CTAA-TCGGGATAAGTCGTAACATAGT
AGGGGTAACGGAAGTTGCCCCTA--AA----ATAC---AC---ATATCCA
ACTATTATTATTAACACA-TGAGACAAGCTGTAACAAGTACTAGTACT--
ACCAAATAACTCACAACCTCAT--AGCACCCGCAAGGTAAC---CTTCAA
TCTCAATTTTTAGAAGTGACACAACCACCTACCTTTTGCATAATGTAGTT
GCAAGAAAAA-AC-AACTTAA--ACTGTATCCCGAAAAGTGGAGAGCTAC
TATAAGCCAAC--AA---CCC---TTAATGTAACATTATTAAGACA-CAG
CCTATAATAGCA-GCGAAATACCTATCGA-GCCACTTGATAGCTGGTTGT
T-CCTCAAAGACATGTAAGTGTCCTGTTACA--GTGTACG--AATTAAAT
CAATTC-CCTGTAAAAGAAACTCTAAGGGGGACAAGCCCCTTGAAGTCAC
--TCGAAATAATCTAAACA-ATTAATACTTCATAAGGGCCTAAAAACAGC
CAAACAT-ATCCGTTATAGGAAATGACATCTAA--A--ACCAAAATAAAA
-TATAAA------ATTCT-ACCCTACAAGGAACCTAAAAGAACAATTTAA
TCCTT-TTATGAACTGGCAA-CTATTAGTATCTAA--AAG-CAAACGTAA
TACGTTATCCTAT-TAAATAAAATAACTTCATAA--AACCTATAAGCTTC
AATTTA--CCATTGGTAATGAATTCGGCAAACCTTTTCTCT-GCCTGTTT
ACCAAAAACATCGTCTTTTGTCAC-TACACCCATAAAAGATACTGCCTGC
CCAATGAT---TTTAAGCAATTAAATGGCCGCGTTAGCGTGAGCGTGCTA
AGGTAGCGTAATAAACAGCTCCTCAATTAGGAGCCAGTGAATGGCCAAAC
AGAGAAAGACTTTATCGC-CAATGAAGAGAAAACTTTTCCTCTAAGTGAA
AAGACTTAGATAAAAGAAAAAGACAAAAAGACCCCGCGGAACT--TCCCT
ATAGTTTTATTACTTAAATTAAACCACATGCTTAAAACTAACTGGTTGGT
TGGGGCAACCTTGGAGTAAAACAAACCTCCAT----TTTTTCTAAGAAAC
CATACAAAACTTAATATGGACCACATTT-GCAGTTACCCCGGGGATAACA
GCGTAATCCAACTTAAGAGTACGAATTGAAAGTTGGGTTTGCGACCTCGA
TGTTGGCTTAGGGAAA----------------------------------
GCAACTTG-GTGCAGCCGCTAAGTTACTAATGCCAGTCTGTTCGACTGC-
TAACCCCCTACACGAGCTGAGTTAAGACCGGCGAGAGCTAGGTTGGATTC
TATCTTTTCTATTAACC--CA-ATTCTTTATTGTACGAAAGGACCCAAAG
AAGCACAC---ACTAAAGTGTTTACACTCAAGG-ATAAACAACCACTATA
ACAACTTATTTCGCCAAC---------------------
>Sinanodonta_woodiana_CH
-------GCACTTCGTTCTGATGAAAGATTAACTTTGACTTCCAAACTAC
ATATGGTAATTCATACATGAATTGTGAT-CACCCTATAGA---T-ATAAC
ATAACGTTTAAAACGTTA-A--------GCTTCATCTTTAGAA-------
-CGGACACTTAGTC-TAAGGAATAT---C-------CCACAACACCAATG
GATTATTTTG---TCTACAGCTAGGAAACTAGGCAACAGAGATAGT-CAA
TTACAAGTGACTAAATAAGGTGCCAGCAGTCGCGGTTAAACCTAGTCTTG
AAGTTAATATACACAATT-----AAAAGAGAAAATCATATAT--CTGACC
TTAACTCT---ACTTGTAAAGTTGAAATTAGCACTTCCATAAG--ATATC
CAAATAGGTCTT-TT------ATTACTCTCAACAAACCACACC-TACAAG
ACAGGGATTAGATACCCCATTATTGAGTGGCCCTACA-CAACAAACTCTA
AAAACGAAAGTTCCAAACTTAAAGAA-CGTGGCGGTGTTCTACAACCTTA
TTAGGGGATCCTGTGGCTTAATTCGATAATCCACGACCAA-TAAAGCTTT
ACTAGTT--CACAGCTTATGTATGGCCGTACT---ACGTCTGCATAT--T
AATATAACAATAGGAGACAA-TTAAAGA--AATTTCCTTAATAATTCAGG
TGACATATAGCCAATGTAAAGCAGCTCA-TGGGATACAAATAAATAC-AC
TACCAGTAACTAATTTGAAATTTTTACTAAA--GGAGGA-CTTAAAAGTA
AG-TTTAAAACAACACTTTAAACTGAATAAGATCTAGAACGCGTA-CAAA
TCGCCCGTCACTCCCGG-CA---CTAA-TCGGGATAAGTCGTAACACAGT
AGGGGTAACGGAAGTTGCTCCTA-GAT-----------ATTTAAAACTAT
ATTACTCTAACCATTCATCTAAGGCAAATCGCATTTAAT-TAAGTACT--
TCCAGACAAATT----TACTAAAAAACACCCCGAAAGGACC---CACTAA
CAATATTTTTCAGAAATGGCACACCCATCTACCTTTTGCATTATGTAATT
GCAAGAAAAA-ACAACTTA--CTTCTGTATCCCGAAAAATGGAGAGCTAT
TATTATCA----CAA---TTT---TTAGTGTAGCACTACTAAAACA-TAG
TTAATAATAGCA-GCAAAATACCTGACGA-ACCACTTGATAGCTGGCTGT
C-CCTTAAAGACATGTTAGTGTCTTCTTACA--GCAATAA--CCAATATA
AATTTTGCTTGTAAGAAAAACTCCAAGGGGGACAAGCTCCTTGGGGGGAA
--TAATAGAAATATAATAA-AATAACTGACCAAAAAGGCTTAAAAACAGC
CAAAAATTATCCGTTATAGGAAATGTACGTATA--AA-ACCAGTATTAAA
-TATTAA--------TTCTACTATTAAAGGAACCTAAAAACCCAAT-TAA
CTTTT-TTGTGAACCGGCAA-CTATTAGTATCTTC--AAGCAATTTATGA
TAAGGATTTTGTTTTAAA-AAAACTACCTCCCACAATATTTTAGC---TT
AAATAA--ACATTGGTAATGAACTCGGCAAATACTTTTTCT-GCCTGTTT
ATCAAAAACATCGTCTTTTGCCA--AACATCTATAAAAGATACTGCCTGC
CCTATGAT---TTT----TATTAAATGGCCGCGTTAGCGTGAGCGTGCTA
AGGTAGCGTAATAAACAGCTCCCTAATTAGGAGCCAGTGAATGGCCACAC
AGAGAAAAGCTTTATCAC-CAGTGATAAGAAAATTTTTCATTTAAGTGAA
AAGACTTAAATAAAGGAAAAAGACAAAAAGACCCCGCGGAACT--TCCTC
ATAGTTATACCATACATAACAAAATCCGTATTTATATCTAACTGGTTGGT
TGGGGCAACCTTGGAGCAAATAAAACCTCCAT----CTATTAAGAAAACC
CATAAAAAACTTACTATGGACCATATTT-GTAGTTACCCCGGGGATAACA
GCGTAATTCAACTTGAGAGTACGAATCGAAAGTTGGGTTTGCGACCTCGA
TGTTGGCTTAGGGAAA----------------------------------
GCATTCTG-GCGCAGCAGCTAGATTAC-AATGCCAGTCTGTTCGACTGT-
CAATCCCCTACACGAGCTGAGTTAAGACCGGCGAGAGCTAGGTTGGATTC
TATCTTTTCCATTAACA--GA-ATTCTTTATTGTACGAAAGGACCTAAAG
AAACACAT---TAGCAAGTGAACTTATAAATCACGAAATAAA-ACTTGTA
CTCTACTAAAACTT-------------------------
>Sinanodonta_woodiana_PL
-------GCACTTCGTTCTGATGAAAGATTAACTTTGACTTCCAAACTAC
ATATGGTAATTCATACATGAATTGTGAT-CACCCTATAGA---T-TTAAC
ATAACGTTCAAAACGTTA-A--------GCTTTATCTTTAGAA-------
-CGGACACTTAGTC-TAAGGAATAT---C-------CCACAACACCAATG
GATTATTTTG---TCTACAGCTAGGAAACTAGGCAACAGAGATAGT-CAA
TCACAAGTGACTAAATAAGGTGCCAGCAGTCGCGGTTAAACCTAGACTTG
AGGTTAATATACACAAAT-----AAAAGAGGAAGCCATATAT--TTGACC
TTAACTTT---ACTTGTAAAGCTGAAATTAGCACTTCTACGAG--ATATC
CAAATAGGTCTT-TT------GTCACCCTCAACAAACCACACC-TACAAG
ACAGGGATTAGATACCCCATTATTGAGTGGCTCTACA-CAACAAACTCTA
AAAACGAAAGTTCCAAACTTAAAGAA-CGTGGCGGTGTTCTACAACCTTA
TTAGGGGATCCTGTGGCTTAATTCGATAATCCACGACCAA-TAAAGCTTT
ACTAGTT--CACAGCTTATGTATGGCCGTATT---ATGTCTGCATAT--T
AATATAACAATAGGAGACAA-TTAAAGA--AATTTCCTTGATAATTCAGG
TGACATATAGCCAATGTAAAGCAGCTCA-TGGGATACAAATAAATAT-AC
TACCAGTAACTAATTTGAAATTTTTACAAAA--GGAGGA-CTTAAAAGTA
AG-TTTAAAACAACACTTTAGACTGAATAAGATCTAGAACGCGTA-CAAA
TCGCCCGTCACTCCCGG-CA---CTAA-TTGGGATAAGTCGTAACACAGT
AGGGGTAACGGAAGTTGCTCCTA-GAT-----------ATTTAAAACTAA
ATTATTTTAATTGTTTATTTAAGGCAAAACGCATTTAAT-TAAGTATT--
TCCAAACAAATT----TACTAAAAAACATCCCGAAAGGACC---CACTAA
CAATATTTCTCAGAAATGGCACACCCATTTACCTTTTGCATAATGTAATT
GCAAGAAAAA-ACAACTTA--CTACTGTTTCCCGAAAAATGGAGAGCTAT
TATTATCA----CAA---CTT---TTAGTGTAGCACTACTAAAACA-CAG
TCAATAATAGCA-GCAAAATACCTGACGA-ACCACTTGATAGCTGGCTGT
C-CCTTAAAGACATGTTAGTGTCTTCTTACA--GTAACAA--C-AATATA
AATTTT-CTTGTAAGAAAAACTCCAAGGGGGACAAGCTCCTTGGAGG-AA
--TATTAGAAATATAATAATAATAACTGACCAAAAAGGCTTAAAAACAGC
CAAAA-TTATCCGTTATAGGAAATGTACGTATA--AA-ACCAATATTAAA
-TATAAA--------TTCTACTATTAAAGGAACCTAAAAACCCAAC-CAA
CTTTT-TTGTGAACCGGCAA-CTATTAGTATCTTC--AAGCATTTTATGA
TAAAGGTTTTGTTTTAAA-AAAACTACCTCCCACAATATTTTAGC---TT
AAAAAA--ACATTGGTAATGAACTCGGCAAATATTTTTTCT-GCCTGTTT
ATCAAAAACATCGTCTTTTGCCA--AACATCTATAAAAGATACTGCCTGC
CCTATGAT---TTA----TATTAAATGGCCGCGTTAGCGTGAGCGTGCTA
AGGTAGCGTAATAAACAGCTCCCTAATTAGGAGCCAGTGAATGGCCACAC
AGAGAAAAACTTTATTAC-CAATGATAAGAAAAATTTTCATTTAAGTGAA
AAGACTTAAATAAAGGAAAAAGACAAAAAGACCCCGCGGAACT--TCCTT
ATAGTTATACTATACATAACAAAACCTGTATTTATATCTAACTGGTTGGT
TGGGGCAACCTTGGAACAAATAAAACCTCCAT----CTATTAAGAAAACC
CATAAAAAACTTACTATGGACCATATT--GCAGTTACCCCGGGGATAACA
GCGTAATTCAACTTGAGAGTACGAATCGAAAGTTGAGTTTGCGACCTCGA
TGTTGGCTTAGGGAAA----------------------------------
GCATTCTG-GCGCAGCAGCTAGATCAC-AATGCCAGTCTGTTCGACTGT-
CAATCCCCTACACGAGCTGAGTTAAGACCGGCGAGAGCTAGGTTGGATTC
TATCTTTTCCACTAACA--GA-ATTCTTCATTGTACGAAAGGACCTAAAG
AAACACAC---TAACAAGTGCACTTATAAATTACGTAATAAATACTTGTA
ATCTACAAAAA--T-------------------------
>Lamprotula_leaii
------AACACTTCGCTTTGATGACAAGTTAATTACTACTATCAAACCTC
ATATGGTAACCTAA--GTGACTTGCGAATCGTACCTTTGT---GTAAAG-
CGTACGTTAAATACGAAGCA--------GTACACATCGTAACATTGGA--
AAAT----CAACCAA----AGGCACCCGC-------CCGCAACACCAATG
AACTATATTG-TAA--AA-GCTAGGGAACTAGGCAACAAGAAAAGTA-AA
CCAATAGTGACTAATGG-GGTGCCAGCAGTCGCGGTTAGACCCCAACTAA
GAATTAATTC-GCACAAT--CATCCGGGTAC-AAACCCACCAGCCTGACT
T-TAAACCAA-AACC-CAAAGGTGAAATTTACA-CAAGACAG-GCACACC
CAATCAAGTCATCGCCT--AAACGTACCC-AACAAACCACACCCTACAAA
ACACGGATTAGATACCCGTCTACTGCGTGGCCCAACA-ACCAAAACTCTA
AAAACGAAAGTTCCAAACTTAAAAAG-CGTGGCGGTATTCTACA-CTCTA
TTAGGGGATCCTGTGGCTTAATTCGATAACCCACGAACA-CCGAAGCTTT
GTTAGTT-A-ACAGCTTATGTATGGCCGTTTT---AAGTCTGCACAT--T
AACAAAACAAAAGGAGACAC-CTAAAGCAA-AAC--TTTAACAACACAGG
TGACATATAGCCAACACAAAGCAGCTCA-TGGGATACAAATGACCA-CAA
TCATCCGAAAAAGAATGAAATTTCTTATATCAAGGAGGA-CTTAAAAGTA
AGGTT-ACAACATTATTACAACCTGAACAAGAACTAGAATGCGCA-CAAA
TCGCCCGTCACTCCCGGTAC---TTAAACTGGGATAAGTCGTAACACAGT
AGGGGTATCGGAAGTTGCCCCTAGACAA-----GAAC-TCGGAAATAC-C
GTTCGCACCAAACTT----TAAAGTGAACCCACACACACA--AGTATAAA
CCCACGCAACTCAAAA---ATTTTACCAGCCGCAAGG-GCT---AATTCA
CCCTACCTATAAGATAGACTAAACTCCCCTACCTTTAGCATCATGTGGTT
GCAACAAA---AACCAGCTCTACGCTGTCTCCCGAAAAGCGAGGAGCTAC
TATTAGCAA--AGCA--------GCCAGTGTGTCATTACTGAAA-TACAG
CTAATAATAGAG-GCAAAATACCTTACGA-ATCGCTTGATAGCTGGTTGT
TTCCTTAAAGGTATCTAAGTACCACCCACCA--GAAAAAA--CAAGAGAA
C---TATTCTGGCGGAGAAAGCCTAGCGAGGACAAGCTCGCTAGCCACC-
--TAGAAGTACACAAAACTAAAC--TTTCATAAATAAGCCCAAAAACAGC
T-A-CAAAATCCGTTATAGGAAGTGAACTTTCA--CCCATTAAAATCTAT
-CC------AATTAACTTTTCTTAT-AAGGAACCCTGCAGCATAAC-AAA
CACCA-CAACGAACTGGCAAACTATTAGTATCTTC--TGTAAAC---TTC
AAGAGCACCACCACAAGTTACAC--TCACCAGGCCTTCTT-TAATAAGAA
ACACC----CGCGAGTAATGAACTCGGCAAAATCCTACCCT-GCCTGTTT
ACCAAAAACATCGTCCCCTG--ACTTCCACCCATAGGGGATACTGCCTGC
CCTATGAT---TCAA--CTATTAAATGGCCGCGTTAGCGTGAGCGTGCTA
AGGTAGCGTAATAAACAGCTCCCTAATTAGGAGCCAGTGAAAGGCAAGAC
GGGGAAGAGCTGTGTCACTC-GCGGAGAGAAAACTTTTCTTCTAAGTGAA
AAGACTTAGATGTAGGAAAAAGACAAAAAGACCCCGCGGAACT-TCCCTC
GCAACTTTA--AGTTTG-ACAACCACAAACCACTGAA-AACGAGGTTGGT
TGGGGCAACCTTGGAGCAAATAAAGCCTCCACA-ACAC-TCGCTGAAACC
AATAAAAAACTTGCTAAGGTACATA-TC-GCAGTTACCCCGGGGATAACA
GCGTAATCCAGCTTAAGAGTACACATCGAAAGCTGGGTTTGCGACCTCGA
TGTTGGCTTAGGGAAA----------------------------------
GCAACTTG-GCGCAGCCACTAAGAGCATAT-GCCAGTCTGTTCGACTGCA
-AACCCCCTACACGAGCTGAGTTAAGACCGGCGAGAGCTAGGTTGGATTC
TATCTTTTCTTATTATAACCACACTCTTTATTGTACGAAAGGACCCAAAG
AGGCACACC---CAATAGTGC-CAATTGAACTACTCCATAAATTATACAA
ACCACAAATCAAGCCACACCGGCTACATA---------C
>Pronodularia_japanensis
CTAG--AACACTTCGCTCTGATGTCAGATTAATTATTGCCGTCAAACTTC
ATATGGTAATCTAA--GTGGCTTGCGAATCGTACCCCTGT---GTAGTA-
ACGCTGTTAAACACATAGTA--------ATACACATTCGAACATTGGA--
CAAAACTACCGCCAA----AGGCACTTGC-------CCGCAACACCAATG
AGCTATATTG-CCT--AA-GCTAGGAAACTAGGCCGCAAGAATGGTA-AA
CTTATAGTGACCAAAGG-GGTGCCAGCAGTCGCGGTTAGACCCCAACTCG
GAATTAATTC-ACACGTTGACATAAAGGTACCAAACCCACC--TCTGACT
T-CAATCTTACAACC-CAAAAGTGAAATTTGTAACAAAATAA-GTATACC
CAAACAAGTCATCACCCCAAAACGTACCCTAACAAACCACACC-TACAAG
ACGCGGATTAGATACCCGCCTATCGCGTGGCCCAACA-CTCCAAACTCTA
AAAACGAAAGTTCCAAACTTAAAAAG-CGTGGCGGTATTCTACA-CCTTA
TTAGGGGATCCTGTGGCTTAATTCGATAACCCACGAACA-CCGAAGCTTT
GTTAGTT-A-ACAGCTTATGTATGGCCGTTTT---AAGTCTGCACAC--C
AACAAAATAAAAGGAGACAC-CCAAGACTA-CAT--CTTGCTAACACAGG
TGACATATAGCCAACACAAAGCAGCTCA-TGGGATACAAATGCCTATCAA
GCATCCAAAAGAGAATGAAATTTCTGCTATAAAGGAGGA-CTTAAAAGTA
AGGTT-ACAACACTACTACAGCCTGAACAAGAACTAGAATGCGCA-CAAA
TCGCCCGTCACTCCCGATAC---TTAAATCGGGATAAGTCGTAACACAGT
AGGGGTATCGGAAGTTGCCCCTAGACTAAACCAGAAC-CCGAGTAAGCTC
GAACACGACTGTCCT----TAAAGTAAACCCACGCATACATAAGTACAAA
CCCACACAACTTAAAA---TCCCACACAACCGCAAGG-GCC---TATCCC
CTCTATTCACAAGAATGGCTTAATTCCCCTACCTTTTGCATCAGGTAGTT
GCAACAACCCCACCAACCCTTATGTTGTCCCCCGAAAAGCGAGGAGCTAT
TACCAGCAA-TAACC--------ATTAGTGTGTCATTACTTAAAGTACAG
CTGGTAATAGAA-GCAAAATACCTGACGA-ATCGCCTGATAGCTGGTTGT
T-CCTCAAAGGCATATAAGTGCCCCCCACCA--GAAGCA---TAAAAGAA
A---CCCTTTGGTGGAGAAAATCTAGCGGGGACAAGCTCGCTAGA-GTT-
--TAGAAGTACACATAACCAAAC--CTTCGCGAATAGGCCTAAAAACAGC
CCA-CAAAATCCGTTACAGGAAATGAACTTTC----CCACCAAAATTCAC
-CC--------TCAACTCTACCCACCAAGGAACCCTGCAGCGCAAT-AAA
TGCTT-CAACGAAACGGCAAACTATTAGTATCATA--AATCAGC---TCC
CAGAGCACC-CTGCATGTTATAC--TCATCAAACTACATC-CCAGAGTAA
CCACC-----GTGAGTAATGAACTCGGCAAAATCCTACCCT-GCCTGTTT
ACCAAAAACATCGTCTCTTG--ACCCCCACCCATAAGAGATACTGCCTGC
CCCATGAT---TTAA--CTATTAAATGGCCGCGTTAGCGTGAGCGTGCTA
AGGTAGCGTAATAAACAGCTCTCTAATTAGGAGCCAGTGAAAGGCAAAAC
AGGGAAGAACTGTATCACCC-ACGGAAAGATAACTTTTCCTCTAAGTGAA
AAGACTTAGATGAAGGAAAAAGACAAAAAGACCCCGCGGAACT-CCCCTC
ATAACTTTA--AGCCTA-CCAAC-ACAAGTTGCTAAGGAATGAGGTTGGT
TGGGGCAACCTTGGAGTAGATAAAACCTCCACA-ACGGATCACTAAAACC
AATAAAAAACTTGCTAAGGCACATA-CC-GCAGTTACCCCGGGGATAACA
GCGTAATCCAGCTTAAGAGTACGCATTGAAAGCTGGGTTTGCGACCTCGA
TGTTGGCTTAGGGAAA----------------------------------
GCAACTTG-GCGCAGCCACTAAGAACATCT-GCCAGTCTGTTCGACTGCA
-AACCCCCTACACGAGCTGAGTTAAGACCGGCGAGAGCTAGGTTGGATTC
TATCTTTTCCC-TCACAACCACACTCTTTATTGTACGAAAGGACCCAAAG
AGGCACACTTG-CACAAGTGCTCTACTAAATCTCTTCAAGTAACACAAAC
ATGACAAAGTCCACATCGCTAACCGCTAATTTACTAGTC
>Potomida_littoralis
--AA--AGCACTTCGCTCTGATGCAAGATTAGCTATTACTGTCAAACTTC
ATATGGTAATCCAA--GTGGTTTGCGAATTGTTACCTTGT---GTGAAG-
C--ACGTTAAACACCAAACC--------ACACACATCATAACACTAGG--
ATAGCTAGAACCTAA----AGGCAATTGC-------CCGCAACACCAATG
AACTATATTG-TGCTCAA-GTTAGGAAACTAAGCCACAAGAATAGTA-AA
TCAATAGTGACCAAGGG-GGTGCCAGCAGTCGCGGTTAGACCCCAACTCG
AAACTAATCT-ACACCA----ATACGGGGCACATGTCTA---ATTTGACT
TATAATCCTAGAACCACAAAGGTGAAATTTA-AACAAGATAG-ATATACC
CAAATAAGTCATCTAAC--AAATGTACCCCAACAAACCACACCG-ACAAG
ACACGGATTAGATACCCGTTTATTGCGTGGCTCAACA-TTTTAAACTCTA
AAAACGAAAGTTCCAAACTTAAAAAG-CGTGGCGGTATTCTACA-CCTTA
TTAGGGGATCCTGTGACTTAATTCGATAGTCCACGAACA-CCAAAGCTCT
GTTAGCT-CCACAGCTTATGTATGGCCGTTTC---AAGTCTGCACAC--T
AACAAAACAAAAGGAGACAC-CTAAGGTAA-AACACCTTAACAACACAGG
TAACATATAGCCAATACAAAGCAGTCCA-TGGGATACAAATGACCA-CAA
CCATCCAAAAAAGAATGAAACTTCTTCTAT-AAGGAGGA-CTTAAAAGTA
AGGCT-ATAACATAAATTCAGCCTGAACAAGAAATAGAATGCGTA-CAAA
TCGCCCGTCACTCCCGATAA---TTAAATCGGGATAAGTCGTAACATAGT
AGGAGTAACGGAAGTTGCCCCTATACCAA-T---AAC-ACTCACAAACT-
ACTTACAACAAACTT----TAAAGTAAGGCAACACACCTATAAGTACA--
CCCAAGTAACTAAAACCACTTCTTTGTCACCGCAAGG-GCC---TACCTA
CT-TATATACAAGATTGGATAAACCTCCCTACCTTTTGCATCATGTAGAT
GCAACAAA---ACCCAGATTAACACTGTTTCCCGAAAAATGGGGAGCTAT
TATCAGCAAGCTAAA--------CTTAGTGTGTCACTACTAAAAG-ATAG
CTAATAATAGAG-GCAAAATACTTTACGA-ACCATTTGATAGCTGGCTGT
T-CCTGAAAGACATATAAGTGTCCCCCACCA--GAGAGAT--TAA-AGAA
A---CCGCCTGGTGGAGAAAACCTAGTGGGGACAAGCCCGCCAGCTACT-
--CCGAAATATACCCAACAAAGC--CTTCACAAACAGGCTTGAAAACAGC
CTA-CAAAATCCGTTATAGGAAACGAACTT-CA--ATCACCAAAATTTAA
-T-------ACCGATTTCTACCTAACAAGGAACCTTAAAGTGCAACTAAG
CACTT-TAATGAACCGGCAC-CTATTAGTATCCAC--GATTATGCCATCC
AGGAGCACCCTTATAGAAAACACCCTCCTCAAACTTTAGCATTAAAAGCA
ACACC-----GTCGGTAATGAACTCGGCAAAACCCTTCTCC-GCCTGTTT
ACCAAAAACATCGTCCCTTG--AGTCTCAACCACAAGGGATACTGCCTGC
CCTATGAT---TTAA--CTATTAAATGGCCGCGTTAGCGTGAGCGTGCTA
AGGTAGCGTAATAAACAGCTCCCTAATTAGGAGCCAGTGAAAGGCAAAAC
GGAGAAGAGCTGTATCACCC-ACGAAAAGAAAATTTTTCCTCTAAGTGAA
AAGACTTAGATATAAGAAAAAGACAAAAAGACCCCGCGGAACT-CCCCTC
T--ACTTTA--GCCTAA-ATAATCCCAACAC-TAAAAGAATGAGGTCGGT
TGGGGCAACCTTGGAGTAAAAAAAACCTCCAAA-GCAACTT-CTAAAAGC
AATACATAACTTGTTATGAAACATA-CT-GCAGTTACCCCGGGGATAACA
GCGTAATCCAGCTTAAGAGTACACATTGAAAGCTGGGTTTGCGACCTCGA
TGTTGGCTTAGGGAAA----------------------------------
GCAACTTG-GCGCAGCCACTAAGTTTAT-T-GCCAGTCTGTTCGACTGCA
-AACCCCCTACACGAGCTGAGTTAAGACCGGCGAGAGCTAGGTTGGATTC
TATCTTTTCT--TTACACTCACACTCTTTATTGTACGAAAGGACCTAAAG
AGGCACATCTAACCAAAGTGCCAATATAGAACACACTCACAGTATCGCAA
AGTGAAGCAATAACCTAACCGCCT--------------T
>Solenaia_carinata
---G--AACACTTCGCTCTGATGTAAGATTAATTATTACTAGCAAACTTC
ATATGGTAACACAC--ATGCCTTGCGAATCGTACTACTAT---GCAGCA-
CA-CTGTTAAATACAAACTT--------CTGCATA-CAAAACATTAGGCC
ATACCCTATAACCTA----CAGGCTTTGC-------CCGCAACACCAATG
AGCTATATTG-TGAT-AA-GCCAGGAAACTGGGCCACAAGCAAAGTA-AA
CCAAGAGTGACTAAAAATGGTGCCAGCAGCCGCGGTTATACCACAACTCA
AAATTAATCC-GCACACA---ATAGAAACACCAACCAAA----TATAGAT
TGCAATCTTACAA--GTAAAGGTGAAATTTAATCCTGACCAA-ATACACC
CTAACCAATCATT---CTAATACGTGCTTCAACAAACCACA--ATAAAAA
ACATGGATTAGATACCCATTTATTAAGTGGCCCAACA-CATCAAACTCTA
AAAACGAAAGTTCCAAACTTAAAAAG-CGTGGCGGTATTTTACA-CCTCA
TTAGGGGATCCTGTGGCTTAATTCGATAATCCACGAACA-CTCAAGCTTT
GTTAGCT--CACAGCTTATGTATGGCCGTTCT---AAGTCTGCATTC--T
AATATCAAAAGAGCAAACAT-TCAAAGGAATCAAACCTTAACAGCACAGG
TGACATATAGCCAACACAAAGCAGCTCAATGGGATACAAATGAATAACAA
TCACCCGAAGAAGAAAGAAAACCCTTCGA--AAGGAGAA-CTTAAAAGTA
AGGTTCGCAACATTATTACAACCTGAATAAGAACTAAAATGCGCA-CAAA
TCGCCCGTCACTCCCGGTAA---TTAAATCGGGACAAGTCGTAACATAGT
AGAGGTAACGGAAGTTGTCCCTATACAA----AGAAT-ACTTAAGACCT-
--TCAACCCAAACCC----TAAAGTAAACCAACACATAAATCAGTACAA-
CTCAAATAACTTCACCAGAAACTAAATTACCGCAAGG-GCC---TACAAA
ATCTATATAAAAGAAATGCTAAATCACTATACCTTTCGCACCATGTAGCT
GCAACAAA---AAACAATTAACTATTGCCTCCCGAAAAGTGAGGAGCTAT
TATTAACACCCCCCC---CCCGCATTAGTGTGTCACTACT-AAACCACAG
TTAATAATAGGA-GCAAAATACCTTTCGA-ATCACTTGATAGCTGGCTGT
T-CCTTAAAAACATATAAGTGTGCCCTGACA--GAAA-AC--CACGAGTA
A---TTAACTGTCAGAGAAAAGTCAGTGAGGACAAGCTCGCTGATAAATA
--TAGAAATATGTCAAATAAAAC--CTATGCAAGTAGGCCCAAAAACAGC
CAA-CAAAATCCGTTATAGGAAACAAAC----------ATCAAAACTTAA
-TATACAAAAACTAATTCTAAACA-CAAGGAACCCTAAAACCAAACTAA-
TGTCT-TAACGAACTGGCAAACTATTAGTATCTAC--ATTTA-----CTC
AAAAGAGCAAACACAAATAATTACCTCACCCGATAACA-CAATAATCCTA
ACACC-----GCAGATAATGAACTCGGCAAAACTCTTTCTC-GCCTGTTT
ACCAAAAACATCGTCTTTTG---TTTCCAAACATAAAAGATATCGCCTGC
CCAATGAT---TTAA--CTATTAAATGGCCGCGTTAGCGTGAGCGTGCTA
AGGTAGCGTAATAAACAGCTCTCTAATTAGGAGCCAGTGAACGGCAAAAC
AGGAAAGAACTGTATCACCT-GCGCAAAGAAAACTTTTCATTTAAGTGAA
AAGACTTAAATAAAGGAGAAAGACAAAAAGACCCCGCGGAACT-CCCCTC
ACAAACTAA--TGCTAACAGAAACACAAGCCACAGAA-ATTGAGGTTGGT
TGGGGCAACCTTGGAGCAAACAAAACCTCCA-A-ACTCACCATTAAAACT
AATAGAAAACTTACTACGGAAAATA-TA-GCAGTTACCCCGGGGATAACA
GCGTAATCCAGCTTGAGAGTACGCATTGAAAGCTGGGTTTGCGACCTCGA
TGTTGGCTTAGGGAAA----------------------------------
GCAACTTG-GCGCAGCCACTAAGTTTATATTGCCAGTCTGTTCGACTGCA
-AACCCCCTACACGAGCTGAGTTAAGACCGGCGAGAGCTAGGTTGGATTA
TATCTTCTCCCATTACTA--ACACTCTTTATTGTACGAAAGGACCCAAAG
AGGCACA-----CAAAACTGTACCATTTATAAGCACATAATTATACGCAC
AC------ATTCAATTCACCACCTA--------------
>Sinohyriopsis_cumingii
--AA--AACACTTCGCTCTGATGCCAGATTAACTATAACCTTTAAACTTC
ATATGGTAACCTAC--ATTTTTTGTGGA--AATATTCTTC---ACTAGG-
AAAACGTTAAACACTTTAAC--------CTCCTACGCCCAAGAAAAGACG
GGTTAC----ACCCA----AAGCACTTGC-------CCACAACACCAATG
AACTATTTTG-TGCTCAAAGCTAGAAAACTAGGCCACAGAAATGGTT-AA
ATAG-AGTGACTAAATAGGGTGCCAGCAGTCGCGGTTACACCCAACCTCA
AAGTTAATCC-CTCCAAAC---TAAAGGAAGACAATCCGCCAAC-TGACT
T-CAATCTTGTAA--GCAAAAGTGAAATTTGCACTTACATAA-GTACACC
CAAAAAAGTCTCCATCT-----TGTCTTCCAACAAACCACAGC--ACAAA
ACAGGGATTAGATACCCCACTATTGTGTGGCACAACA-CTGAAAAGACTA
AAAACGAAAGTTCCAAACTTAAAGAG-CGTGGCGGTGTTCTACA-CCTTA
TTAGGGGATCCTGTAGCTTAATTCGATAATCCACGAACA-CCAAAGCTTT
ATTAGC--ACACAGCTTATGTATGGCCGTTTT---ATGTCTGCATAT--C
AATATACTAATAGGAGACAA-CAAAAGTTTAACACACTTAATATCACAGG
TGACATATAGCCCATATAAAGCAGCCCA-TGGGATACAAATAAACA-CAA
TTAACCTAAACAAAATGACAACTTTCAT-CAAGGGAGGA-CTTAAAAGTA
AGGTT-GCAACATTAATCCAACCTGAACGAGATCTAGAACGCGTA-CAAA
TCGCCCGTCACTCCCGCC-----CTAAATCGGGATAAGTCGTAACACAGT
AGGGGTAACGGAAGTTGTCCCTATACA----TAAACT-TTAACTAACCTT
ATACACTAAAAAAT-------AACTAAACCATAACTACACCCAGTATA--
CCAAAA------CCTACCACACCCAAACTCCGCAAGG-ATA---ACCAAC
AATTTACCAAAAGAAGACATAAACAACCCTACCTTTTGCATCATGTAATT
GCAACAACAA-ACAGAATT---TTCTGCTTCCCGAAAAGCGAAGAGCTAC
CCTATACA--CTAAA---ACC---CTAATGTGTCACTATTAAGGAAG-AG
TTTAAGGTAGAG-GCAAAATACTTTACGA-GTCGCTTGATAGCTGGTTGT
C-CCTCAAAAGCATATAAGTGCCCCCTTACA--GCCAAAA--CTAACAAT
CTTTTTA--TGTAAGGAAAAACCTGACGAGGACAAGCTCGTCTGGGT-AA
--CAGAAATAACAAATCTT--ACAACCTCACGAGAAGGCTTAAAACCAGC
CAACAATTACCCGTTATAGGGTATGAGCACAAA--CA-TTCCAGATCAAA
-CATAAA------TTCTT--ATAACAAAGGAACCCTATGGTATAACACAA
CCC-T-TAACGAACCGGCAT-CTATTAGTATTACT--TAATATTTAAAGA
AAACCC-----------ATAAACACACTTTCACCACAACACTTCAAATTA
AACACAAACCGCGAATAATGAACTCGGCAAAACCTTTCTTT-GCCTGTTT
ACCAAAAACATCGTCTTTTGTACAAAAAAC--ATAAAAGATACTGCCTGC
CCAATGAC---CTT---TAGTTAAATGGCCGCGTTAGCGTGAGCGTGCTA
AGGTAGCGTAATAAACAGCTCCCTAATTAGGAGCCAGTGAATGGCAAGAC
GAAGAAAGACTGTATCACTCCACGAAAAAAGAATTTTTCCTCTAAGTGAA
AAGACTTAGATCAGAGAAAAAGACGAAAAGACCCCGCGGAACTGTTCTTT
ATAGCTCCACTTTG------AAAAAGCAAAGCTCGAGCTAACTGATTGGT
TGGGGCAACCTTGGAGCAAAATAAGCCTCCAAACAACCTCCACTACACAC
TATATAAAACTCGCTATGGACAATAATC-GTAGTTACCCCGGGGATAACA
GCGTAATCCAACTTACGAGTACACATTAAAAGTTGGGTTTGCGACCTCGA
TGTTGGCCTAGGGAAA----------------------------------
GCAACTTG-GCGCAGCCACTAAGTCCACAATGCCAGTCTGTTCGACTGAA
TAATCCCCTACACGAGCTGAGTTAAGACCGGCGAGAGCTAGGTTGGATTC
TATCTTTTCT--CCACAACCC-ACTCTTTATTGTACGAAAGGACCCAAAG
AGACACAC----CCAAAGTGCATT-------------AAAAATTTTATCA
ACCTGAAACCA-----ACTACCT----------------
>Quadrula_quadrula
T------ACACTTCACTCTAATGCCTGATTAACTTTAACTACTAAATTAC
ATATGGTAACCAAC--ATTTTTTGTGAA--AAACTTCGGT---AAAACAT
CCTCTATTAAACATATA-CG--------ATATGTTACCAAAGACAAGAAG
TACAACTTTAATCTATCTAAGGCTCAAGC-------CCACAACACCAATG
AATCATATTA-C--TAAAAGCTAGGAAACTAGGCAGTAGATATAGTT-AA
ATAA-AGTGACTAAGGG-GGTGCCAGCAGTCGCGGTTACACCACCGCTTT
AAGTTAATTTTACACAAATACCAAAAGAGGTAAAATAAACCTAGCTGATT
TCAACCACAAGTACATACGAAGTAAAATTCTTAACACCTTATTGCATACC
CAAATAAATCACACAACCTAAAT---CTCTAACAAACCACACCCAACAGG
ACAGGGATTAGATACCCCACTACTGAGTGGCTCAACC-AAACAAATACTA
AAAACGAAAGTTTCAAACTTAAAGAG-TGTGGCGGTATTCCACA-CCTTA
TTAGGGGATCCTGTGGCTTAATACGATAACCCACGAACA-CCAAAGCTTT
ATTTGTC-AT-CAGCTTGTGTATGGCCGTTTT---ATGTCTGCGCACA-T
AAAGCAACAAAAGAAGACAC-TCAAGCCTAAAA---CTTAATAACACAGG
TAACACACAGCCAACATAAAGCAGCTCA-TGGGATACAAATGGATATCA-
TCACCCTAAATAGGTTGATAG--CCTATACAAAGGAGGA-CTTAAAAGTA
AGATT-ACAACATTATTATAGTCTGAACAAGATCTGGAATACGCA-CAAA
TCGCCCGTCACTCCTG-CAA---TCAAACCAGGATAAGTCGTAACACAGT
AGGGGTAACGGAAGTTGCCCCTATAAAA-------------TCACACAAA
ACAAGAAAAACTATAAACACTAAGCATTCCACCGAAACCAGTATAAC---
----AAACAACTTTTCTACGAATAAACCACTGCAAAGGTTACATCAAACT
AAAACAATAAAAGAAGGCCTAAACCAACGTACCTCTTGCATCATGTAGCT
GCAACACAAA----ATAGTGTATCCTACCTCCCGAAAAGTGAAGAGCTAC
TATTGGCACTAAAAAC--------TTAATGTAACAATATTAAGAGA-CAG
CCAACAGTAG-AGGCCAAATACCTTACGA-ATCACCTGATACCTGGCTGC
T-CCTAAAAGACATATAAGTGTCCCCTCACA--GGAACCA--ACAACAAT
AACTCAACCTGTAAAGGAAAGCTTAACGAGGACAAGCTCGTTAAGCCACA
CAGTAACATATACCAAATACAATCACTCTGTAAAAAGGCCCAAAAACAGC
CAACAAT-ATCCGTTAAAGGAAACAACTACCAC--AGCCAAACAACACAA
-TCCAACCAACTAATTCTAGCTAACTAAGGAGCCTTAAAATACAATCAAA
C-TTTATAGTGAACTGGCAA-CTATTAGTATCAAACCAATCAAAGAATCA
AACATCCTT---------AAAAGCTATTTT-------ACCAAAAAATTAG
TAAATTAACCGTAGTAAATGAACTCGGCAAAACCCTTCTTT-GCCTGTTT
ACCAAAAACATCGTCTTTTGT--CTATCCACCATAAAAGATACCGCCTGC
CCAATGAC-------AATCGTTAAATGGCCGCGTTAGCGTGAGCGTGCTA
AGGTAGCGTAATAATTAGCTCCCCAATTAGGAGCCAGTGAATGGCAAAAC
GAAGAAGAACTTTATC-CACTACGAACAGAAAATTTTCCCTCTAAGTGAA
AAGGCTTAGATAAAAGAAAAAGACAAAAAGACCCCGCGGAACT---CCCT
GTACCACCATAGCTGTACAACACAGCTAGAC---AGCCACCCAGGTCGGT
TGGGGCAACCCTGGAGCAGAACCAACCTCCACA-AGCAAAAACTAACTAC
CATATAAAACTTGATATGGACCATATAAAGCAGTTACCCCGGGGATAACA
GCGTAATCCAGTTTAAGAGTACAAATCGAAAACTGGGTTTGCGACCTCGA
TGTTGGCTTAGGGAA-----------------------------------
--AACTTG-GCGCAACCGCTAAGTAAT---TGCCAGTCTGTTCGACTGCA
-AACCCCCTACATGAGCTGAGTTAAGACCGGCGAGAGCTAGGTTGGACTC
TATCTTTACCTTTC-TAACTAATCCCTTTATTGTACGAAAGGACCTAAAG
GGACACACTCA--TTAAGTGATACCTGAATATATTAAACCTACATACCCC
ATTAATTTA------------------------------
>Margaritifera_monodonta
-G----AGTACTTCGTTCTGATACCAGATTAGCCCCAGCCTCTAAACTTC
ATATGGTAACCTAC--ATACTTTGTGAATAAGCCCCACGTACTC--CAAA
ATACCATTAAACATGGTAACT--CTTCCACAAAAAACACTGGGGTGAGAT
AACCTCACAGGTCAACTCAAGACAATAACCCTG--TCCACAACACCAATG
ACTTACTTTG----CAACAGCTAGGTAACTAGGCCACAGAGACGGCTCA-
-TTAAAGTGACCAAG-AAGGTGCCAGCAGTCGCGGTTAAACCTTCGCTTT
TCGCTAATCCGCTCAACCTCGAGCGA--TAACACGACTATGACTAAAAAC
CTTTCCC---------CAGAGGTAAAATCCAAAGCTTCA--AGAAATACC
CAACCAAGTCATCCATC----AATACCCTCAACAAACCATAAC--ACAAA
ACAGGGATTAGATACCCCACTATTGCATGGCCCAACA-CAACAAACACTA
AAAACGAAAGTTTAAAACTTAAAGAATCGTGGCGGTGTTCTAT-TACATA
TTAGGGGATCCTGTGGCTTAATCCGATAATCCACGCA-AATCAAAGCCTT
ATTAGCTCTCA--GCTTGTGTATGGCCGTTT----ACGCTCGCTCACCCT
AAAGACACAAAAGGAAGCAAATCAATGAGCCCACAGCCCCATAATTCAGG
TGACATACAGCCAATATAAAGCGGACCA-TGGGATACAAATAAACACCAT
TACCCCGGAGTAAAGAGAAACCTTTACTTTAA-GGAGGA-CTTAAAAGTA
AGGCCACCAACAAAAATCTGACCTGAACAAGATCTAGAACACGCA-CAAA
TCGCCCGTCACTCCCGCACTC--CCAAAGTGGGATAAGTCGTAACACAGT
AGGGGTAATGGAAATTGCCCCTATTA-----ACACCTAAACTCTCTTCAT
TTATCAAATACACT-A----AAGAAAACACTCAACCCTACTAAGTACCCC
CTACAAACAAT----ACTCCAATTAACAACCGCAAGGG--CACC-CCAAC
ACGTCACTAACAGAAGAGACAAAACCTCCTCCCTTTTGCACCATGGAGAA
GCAACACTCAACTAATAACACTTA--ATCTCCCGAAAGATCACGAGCTAC
TA-----------GCCCGTCAAAGTTAATGTGTCAATATTAACCCAATAA
GAGCTGTTAG-AGGCAACATACCTTTC-ACGTGATCTGATAACTGGTT-C
CCCCTAAAAAGCATCAAAGTGCTAGCTTACAGATCAAAT--CCACCAAGA
CCTCATCTCTGTAAGACTTAAACTCCTGAGGACAAGCTCAGGAGTGACCT
CATAAAAT--ACCTTAACTCACTCAAGTTACCTGTAGGCCTAAAAACAGC
CGACTAAAACACGTTCCAGTGCTTAACAACCCTCTTCACCCATTATCCAA
CCTTTAAA--------TTTTAGATACAAGGAGACTCGATACACAAC--AC
CCGTAACGATAAACAGGCATTCTATTAGTATTA-GCAACAAAAC---TAA
CCCCACTTTAACCCAAGAAAAAATGGGGAAACACCTCCCTCTGCCTA--A
A-------CCATACAAAGTTAACTCGGCA-TACCCTATTCTCGCCTGTTT
ACCAAAAACATCGTCTTCCG---CCCACAAATATAGAAGATACTGCCTGC
CCAATGACCACTCACACTGGTTAAATGGCCGCGTTAGCGTGAGCGTGCTA
AGGTAGCGTAATAATTAGCCCCCTAATTGGGGGCCAGTGAAAGGCAAAAC
GAGAAAATTCTTTCCCTTGT-ATGCCACAACAACTTTACATTCGAGTGAA
AAGTCCCGAATAATTAAGGAAGACAAAAAGACCCTGCGGAGCTTTACCTC
ATCCCGCCAAAGTTAAC----ACACTAAACTCCACGCTGAAAGGTTTGGT
TGGGGCAACCTTGGAACAACCAAAGCTTCCA-ATAAGACTACTTGCAAAC
CATTTATAACCTATTACGGACCACA--AAGAAGCTACCCCAGGGATAACA
GCGTAATCTATCTTTAGAGTACACATCGAAAGCTGGGTTTGCGACCTCGA
TGTTGGCTTAGGGAAACTGGGTTTGCGACCTCGATGTTGGCTTAGGGAAA
TTCACATAAGCGCAGTCGCTATGA----GAGAATAGTCTGTTCGACTAT-
TATACCCTTACATGAGCTGAGTTAAGACCGGCGCAAGCTAGGTTGGTTTC
TATCTCCCTAATCCTTAACAAAATTCCCGACTGTACGAAAGGACCCCGGG
ATATGCACACCT-AAAAGCAATTAC-----TAAATAAACTTCCTACGTCA
ACCACTCTT-CAACTACCCAA-----------------C
>Margaritifera_marocana
CG----AGTACTCCGTTCTGATACCAAATTAGCACCAGCCCCTAAACTTC
ATATGGTAACTCAC--ATGCATTGTGAATAAGCTCCACGTACTTTACAAA
TCACTATTAAACATAGTGCGTGACTCCCACAATTA-TACTGGGGCGGGAT
AACCTCATAGGTTAACCCAAGATAATTATTATACTTCCACAACACCAATG
ACTTAATTTG----CAACAGCTAGGTAACTAGGCCACAGAGGTAGCTCA-
-CAAAAGTGACCAAG-AGGGTGCCAGCAGTCGCGGTTAAACCTTCACTTT
AAGCTAATTTCCAACAACTCAAGGGAAATATAACAACCACGACTACATCC
CCTACCC---------AAGAGGTAAAATTCAAAGCTAAA--GGGCATACC
CACTCAAGTCCTCA--T----GACACCC-CAACAAACCATCCC--ACAAA
ACAGGGATTAGATACCCCACTATTGCATGGCCCAACA-CAATAAATACTA
AAAACGAAAGTTTAAAACTTAAAGAATCGTGGCGATGTTCTAT-CCCATA
TTAGGGGATCCTGTGCCTTTATCCGATAATCCACGAA-AATCTAAGCTTT
ATTAGCCCGCACAGCTTGTGTATGGCCGTTT----ACGCTTGCTCACCCC
AAAGACACAAAAGGAAGCAAA---AAGAAATAATAACCCGGTAATTCAGG
TGACATACAGCCCATATAAAGCAGGCCA-TGGGATACAAATAAACAACAT
TACCCGAAAGTAAGAGGAATCTCTCACCTTAA-GGAGGA-CTTAATAGTA
AGGCCAC-AACAACAATCTGACCTGAACACGACCTAGAACACGCA-CAAA
TCGCCCGTCACTCCCGCACCAAATCAAAGCGGGATAAGTCGTAACACAGT
TGGGGTAATGGAAATTGCCCCTACCA-----AC--TTAAATTTTACGCTA
TGACCCAATAGTCTTA----AAGAAAATCCTCAATTAACTTAAGTATTCC
TCA-AAACAAC----AC-CCAACCAACAACCGCAAGGG--CATCACCCTC
ACGTTATCCAAAGAAGAAATAACACCCTCTCCCTTTTGCATCATGGAGAA
GCAACACCCAATTAATAATACCTA--ATATCCCGAAAGACCGCGAGCTAC
TA-----------ATCTTGAAAAGCTAGTATGTCATCATTAGCCCAATAG
CCATTAGTAG-AGGCCACATACCTCTCCACGCGATCTGATAACTGGTT-T
CCCCTGAAAAGCATCAAAGTGCTAGCTTACAGCTCACACAACCTCCCAAT
CGTACTGACTGTAAGACACAAACTGTCGAGGACAAGCTCGACAGTGACC-
-ACAAAAT--ACCTAAACCTGCACCCATTACCCGTAGGCTTAAAAGCAGC
CAAC-AAAACACGTTCTAGTGCCCAACCAGCAA--TCACCCATTATCCAA
CCAT-AAA--------TTTTCCCTACAAGGGGATTCATTGCAAAAC--AC
CCGCAATGTTAATCAGGCATTCTATTAGTATTT-ACAAAGTAACCATTAA
CCCCACTCCAACCCAAGAGAAAGTGGGGGAACCCGTCATCACTCTCACCA
A-------TCATACAGAGTAAACTCGGCAATTACTTACTCTCGCCTGTTT
ACCAAAAACATCGTCTTCTG---CCAACACGCATAGGAGATACTGCCTGC
CCAATGACCAACCACAC-GGTTAAATGGCCGCGTTAGCGTGAGCGTGCTA
AGGTAGCGTAATAATTAGCCCTTTAATTGGGGGCCAGTGAAAGGCAAAAC
GAGAGAAAACTTTCCCCTGT-ATGCCAAAATAACTTTACATCTGAGTGAA
AAGTCTCGGATAATTAAGGAAGACAAAAAGACCCTGCGGAGCTTTACCTC
ATCTTGTCAAGATTAGC----ATACCATAATCGCCAACAAAAGGTTTGGT
TGGGGCAACCTTGGAACAATCAAATCTTCCA-ATTACACCATCCACAAAC
TATTAATAACCTGTTTCGGACCAGA--AAGAAGCTACCCCAGGGATAACA
GCGTAATCCGTCTTTAGAGTACACATCAAAATACGGGTTTGCGACCTCGA
TGTTGGCTTAAGGTAA----------------------------------
TTCACATAAGCGCAGCCGCTATGA----AAGAGTAGTCTGTTCGACTAT-
TATACCCTTACATGAGCTGAGTTAAGACCGGCGCAAGCTAGGTTGGTTTC
TATCTCCTTAA-CATAGACAAAACTCCCAACTGTACGAAAGGACCCTAGG
ATATGCACATCT-AAAAGCAACCCCCCCCCTAAATCTACCAT-TACATTA
ATCACCATTATTACCACCCAATC--------------GC
>Potamilus_alatus
CAA----GCACTTCGCTCTAATGCTAAGTTAGTTCTAGCTATTAAACTTC
ATATGGTAACTTTC--GTTTATTGTGAATAA-CTCACGGT---TTAAGTA
TAACCATTAAATATG-A---------TTACTATCAACCTAAAGAAATAGG
ACTTACATTCACCCTAAAGGCCATG----C------CCACAACACCAATG
ACTTATATTA---TCC-AAGTTAGGAAACTAAGCTATAGAAATAGCC--A
ACAAAAGTGATTAAAAGTGGTGCCAGCAGTCGCGGTTAGACCCCTACTTT
AAATTAACTGCTACAAAT-ATACAAGAGTCAAACTAATCCCGTTAAGATC
ATAATCACAAAGA---TATAGGTAAAATTTCTACCTTAAGTT--TACACC
CAAACAGACCTAAT-----AAACATGTCTCAACAAACCACACTC-ACGAA
ACAGGGATTAGATACCCCATTATCGAGTGGCCCAAC-CGACAAAACACTA
AAAATGAAAATTTAAAAATTAAAGAG-CGTGGCGGTGTTTCACA-CCCTA
TTAGGGGATCCTGTGGCTTAATTCGATAACCCACGAATATCAAAGCTTT-
ATTAGTT-ACACAGCTTGTGTATGGCCGTTA----ATGTCTCCGCAC-GT
AAAGCATTAAAAGAAGACATTAGAGTCCTACTCGAACTCAATAAAACAGG
TGACACACAGCCTATATAAAGCGGCTCA-TGGGATACAGAAAATTACTAT
TTCTCCCAAGTAGATTGACATCTCTACAATAAGGAAGGA-CTTAAAAGTA
AGACC-ACAACACTATTATGGCCTGAACAAGATATGAAACGCGTA-CAAA
TCGCCCGTCACTCCTA----TTACTAACCCAGGATAAGTCGTAACACAGT
AGGGGTAACGGAAGTTGCCCCTA-AACCTTCAACCA--ATCAATCACTAT
ACACCACATATAATAT--ATAAAATTATTTACCAGAGTTAGTACTTTTTA
ACAACCCTCCGCACTATTCACATTAAATACCGCAAGGGATAACATTCAGT
ACTTACACATAAGAAAGAGTAAACTCCTCTACCTTTTGCATCATGTAGTT
GCAACACTCA---ACAGTCAACAACCGTCTCCCGAAAAATGGAGAGCTAC
TATTAACAAACCCATAATTTACCTTTAATGTTTCAATATTAAAA-AATAG
CTAATAATAGCAAGCAAAATACCTTACGA-GCCATTTGATAGCTGGTTGC
T-CCTAAAAGATATATAAGTATCACCTTACACAGAAAATT--TACCACTA
TACCCC-CATGTAAGAGAAACCTAAATGGGGATAAGCCCATTTAAGTTTC
AATAGAAGTAAAATCAAATTA-AATGTCCTAAAATAGGCCTAAAAACAGC
CAACAACA-CCCGTTAAAGGGAACGAAAACATT--AACACCACCACATAC
CCAATAAATCACTCTCTTCAATAA---AGGAACCCTATAAACCAATATAA
CACTTATAACGAACCGGCAA-CTATTAGTATCAAA--AAACACAAATAAG
AACAAGCAA------ATAAATAACA--TTTCAACAAA-CAACCACCATAA
CCAATAA-CCGTAAGTAATGAACTCGGCAAATAATCTCTTT-GCCTGTTT
ACCAAAAACATCGTCTTTTGAG--TACCCCACATAAAAGATACTGCCTGC
CCAATGAT---ACCTTTATATTAAATGGCCGCGTTAGCGTGAGCGTGCTA
AGGTAGCGTAATAATTAGCTTCCTAATTAGGAGCCAGTGAATGGCAAAAC
AAAGAGAAGCTCTATCTCTT-ACGACTAGAAAATTTTCCTATTAAGTGAA
AAGGCTTAAATAAAAGAGAAAGACAAAAAGACCCCGCGGAACT---CCCT
GAACCTCCAGCTCTTA----AATATAGACCACAAAGTTATTCAGGTTGGT
TGGGGCAACCATGGAACAATCTCAACTTCCAACCGAACATAACAAAAAAA
TAT--AAAATTTGATATAGACCACAACT-GCAGTTACCCCGGGGATAACA
GCGTAATCCAGCTTAAGAGTACGCATCAAAAGCTGGGTTTGCGACCTCGA
TGTTGGCTTAGGGAA-----------------------------------
GCAGCTTG-GCGCAGCCGCTAAGATATC--TGCCAGTCTGTTCGACTGCA
-AAGACCCTACATGAGCTGAGTTAAGACCGGCGAGAGCTAGGTTGGATTC
TATCTTCCCCA--CAAAA-CAGACTCCTTATTGTACGAAAGGACCTAAAG
AGCCACAC-TAATAAAAGTGCCACTAAATACATCATCTACTAACTTACCA
TTACCCAAAACAGATAA------------------ATAC
>Venustaconcha_ellipsiformis
CCA--TAACACTTCGCTCTGATGGCAAGTTAGTTTTAGTTATTAAACTTC
ATATGGTAATTTAT--GTTTATTGTGATCAAACTTTTAGT---TCAAATA
-AACCATTAAACATGGA---------CTATTCTCAAACTTAAAGAAAGAG
GCTTAAAT----CCTCAAGGCTTTTAAGCC------CAACAACACCAATG
ATTTATATTA---TTTTAAGTTAGGAAACTAAGCCATAGAAATAACC--A
GCAAAAGTGACTAATAG-GGTGCCAGCAGTCGCGGTTAGACCCTTACTTT
AAATTAACTACTACAAAA-CCAAAGAGGATCATTAATTATGAGCAAGATC
ATAACCGCAAAGA---TGTAAGTAAAATTTCAACCTAAAGCT--CACACC
CGAACGGATCTCAC-----AA-TGCGCCTCAACAAACCACATCC-ACGAG
ACAGGGATTAGATACCCCATTACCGAGTGGCCCAAC-CAATAAAACAGTA
AGAATGAAAATTTTAAAATTAAAGAG-CGTGGCGGTGTTCCACA-CCATA
TTAGGGGATCCTGTGGCTTAATTCGATAATCCACGAATATCAAAGCTTTT
ATTAGCT-AC-CAGCTTGCGTATGGCCGTTTT---ATGTCTTTGCAC-CT
AAA-CATAAAAAAAAGGCATCAGAACCAT---TAAATTCTGTAACACAGG
TGACACACAGCCAATATAAAGCAGCTAA-TGGGATACAAATAACTACTAT
TAC-CCTAAGTAGATTGACATCTCTACACTAAAGGAGGAACTTAAAAGTA
AGACC-ACAACACTATTATGGCCTGAACAAGATATGGAACGCGTAACAAA
TCGCCCGTCACTCCTG----CTATTAAC--AGGATAAGTCGTAACATAGT
GGGGGTAACGGAAGTTGCCCCTG-AA---TCAAACATTATTATTTAGATG
AACTCTATTAGTATTT--ATAAAATTATTTACCTGAGCCAGTATTGCTTA
ACAACCTCACTCA--ATTCACATTAAACTCTGCAAAGGATACAACCAATT
AACTA----TAAGAAAAAGTAAACTCCTCTACCTCCTGCATCATGTGGTT
GCAACATACA---ACAATCA-CTCCTGTTTCCCGAAAAATGGAGAGCTAC
TAACAGCAA--CCAAGATCAATCTT-AATGTTTCAATATTAAGA-AACAG
CTATTAGTAGCA-GCAAAATACCTTACGA-GCCATTTGATAGCTGGTTGT
T-CCTAAAAGATATATAAGTATCCCCTTACA--GAAGCTT--TACGAATA
TACACCACCTGTAATGGAAACTTAAATGGGGACAAGCCCGTTTAAGCCCT
A-TAGAAGTAAATTTAAACGACGATATCCAAAAAAGGACCTAAAAACAGC
CAAAAATAACCCGTTAAAGGGAC---GAACCTT--AAAATAACTCCA-AC
CTAGTAAATCAACTCCTTAATTAACTAAGGAACCTTATAAGATTAACCTT
AACCTATAATGAACCGGCAA-TTATTAGTATCAAA--TAATTAGTAGTAT
CGCAAAGAACATAATATAAATAGTA--CTTCAACAAAACTACCACGACAG
TAAAGAAATCGTAAGTAATGAACTCGGCAAATAATCTCTCT-GCCTGTTT
ACCAAAAACATCGTCTTCTGAACTTACACCAGATAAAAGATACTGCCTGC
CCAATGAC---GTA-----GTTAAATGGCCGCGTTAGCGTGATCGTGCTA
AGGTAGCGTAATAATTAGCTCCCTAATTAGGAGCCAGTGAATGGCAAGAC
AAAGAGAAACTCTATCCCTT-ACGACCAGAAAATTTTCCCATTAAGTGAA
AAGGCTTGAATAAAAGAGAAAGACAAAAAGACCCCGCGGAACT---CCCT
GAACCTTTA-CCCCTA----TACACAGATATTAAAGCTACCCAGGTTGGT
TGGGGCAACCCTGGAACAACTTCAACTTCCAACTTAT----ACAATAAAA
TATGAAAAACTTGATAAGGACCACAATT-GCAGTTACCCCGGGGATAACA
GCGTAATCCAACTTAAGAGTACGT--------------------------
--------------------------------------------------
GCAACTTG-GCGCAGCCGCTAAGATACC--TGCCAGTCTGTTCGACTGCA
-AACACCCTACATGAGCTGAGTTAAGACCGGCGAGAGCTAGGTTGGACTC
TATCTTCTCAG--CAAAAATCGTCTCTTTATTGTACGAAAGGACCCAAAG
AGCCACAC-AAT---AAGTGCCATTAAACCTCCTA---ATTAACCATCTA
TTACCCAATAGACATAA---------------------T
